# Supplementary material for: Two new freshwater fish species of the genus Telestes (Actinopterygii, Cyprinidae) from karst poljes in Eastern Herzegovina and Dubrovnik littoral (Bosnia and Herzegovina and Croatia)
Source: Zookeys. 2012 Apr 5;(180):53–80. doi: 10.3897/zookeys.180.2127 (PMC3332009; doi:10.3897/zookeys.180.2127)
Supplement: XML Treatment for Telestes dabar [file zookeys.180.2127-treatment1.xml]

<!DOCTYPE tp:taxon-treatment
  PUBLIC "-//TaxonX//DTD Taxonomic Treatment Publishing DTD v0 20100105//EN" "tax-treatment-NSO.dtd">
<tp:taxon-treatment xmlns:tp="http://www.plazi.org/taxpub"><tp:treatment-meta><mixed-citation publication-type="journal"><person-group><name><surname>Bogutskaya</surname><given-names>Nina G.</given-names></name><name><surname>Zupančič</surname><given-names>Primož</given-names></name><name><surname>Bogut</surname><given-names>Ivan</given-names></name><name><surname>Naseka</surname><given-names>Alexander M.</given-names></name></person-group><article-title>Two new freshwater fish species of the genus 
                    <italic>Telestes</italic> (Actinopterygii, Cyprinidae) from karst poljes in Eastern Herzegovina and Dubrovnik littoral (Bosnia and Herzegovina and Croatia)</article-title><source>Zookeys</source><day>5</day><month>4</month><year>2012</year><volume>2012</volume><issue>180</issue><fpage>53</fpage><lpage>80</lpage><pub-id pub-id-type="doi">10.3897/zookeys.180.2127</pub-id></mixed-citation></tp:treatment-meta><tp:nomenclature><tp:taxon-name>
                        <tp:taxon-name-part taxon-name-part-type="genus">Telestes</tp:taxon-name-part>
                        <tp:taxon-name-part taxon-name-part-type="species">dabar</tp:taxon-name-part>
                    <object-id xmlns:xlink="http://www.w3.org/1999/xlink" xlink:type="simple">urn:lsid:zoobank.org:act:4A50A07B-57BD-472B-9B00-6941D8C6779A</object-id>
								<object-id xmlns:xlink="http://www.w3.org/1999/xlink" xlink:type="simple">http://species-id.net/wiki/Telestes_dabar</object-id>
								</tp:taxon-name><tp:taxon-status xmlns:xlink="http://www.w3.org/1999/xlink" xlink:type="simple">sp. n.</tp:taxon-status><xref ref-type="fig" rid="F1">Figs 1a</xref><xref ref-type="fig" rid="F2">2a</xref><xref ref-type="fig" rid="F3">3a</xref></tp:nomenclature><tp:treatment-sec sec-type="Holotype"><title>Holotype.</title><p>NMW 95295, 79.1 mm SL, BOSNIA &amp; HERZEGOVINA: Dabarsko Polje, Opačica River at Potkom, <named-content xmlns:xlink="http://www.w3.org/1999/xlink" content-type="dwc:verbatimCoordinates" xlink:type="simple">43°5.9'N, 18°7.6'E</named-content>, 15 Sept. 2006, coll. Zupančič.</p></tp:treatment-sec><tp:treatment-sec sec-type="Paratypes"><title>Paratypes.</title><p>NMW 95300, 6, 55.2–71.1 mm SL, same data as holotype; PZC 525, 72, 32.5–51.3 mm SL, same data as holotype; PZC 526, 13, 48.0–73.8 mm SL, same data as holotype; PZC 565, 21, 35.5–56.7 mm SL, same locality, 8 July 2011; ZISP 54995, 15, 38.1–58.9 mm SL, same locality, 8 July 2011; SMNH 444, 35.5–60.8 mm SL, same locality, 8 July 2011; PZC 279, 12, 44.2–71.9 mm SL, BOSNIA &amp; HERZEGOVINA: Dabarsko Polje, Vrijeka River, 24 May 2001; PZC 521, 13, 54.0–62.6 mm SL, same locality as 279, 15 Sept. 2004; PZC 575, 18, 40.5–69.8 mm SL, same locality as 279, 15 Sept. 2006.</p></tp:treatment-sec><tp:treatment-sec sec-type="Diagnosis"><title>Diagnosis.</title><p><italic><tp:taxon-name>Telestes dabar</tp:taxon-name></italic> is distinguished from <italic><tp:taxon-name>Telestes metohiensis</tp:taxon-name></italic> and <italic><tp:taxon-name>Telestes miloradi</tp:taxon-name></italic> by having the following combination of characters: slightly curved dark stripe (obvious in live and preserved specimens) present from just behind operculum to vertical just anterior to origin of anal fin, this stripe narrow and separated from dark pigmented area on back along its entire length; scales on most of body not overlapping but situated close to one another; scales overlapping behind pectoral girdle along lateral line and usually<!--PageBreak--> on caudal peduncle; snout with fleshy tip projecting over upper lip; mouth subterminal with tip of mouth cleft at or below level of ventral margin of eye; lateral line usually interrupted, with 24–69 total lateral-line scales; branched dorsal-fin rays usually 8½; branched anal-fin rays usually 8½; gill rakers 9 or 10; total vertebrae 39–41, mode 40; abdominal vertebrae 22–24, mode 22; caudal vertebrae 16–18, mode 17; head width 43–52% HL; and lower jaw long, length 10–12% SL.</p></tp:treatment-sec><tp:treatment-sec sec-type="Description"><title>Description.</title><p>Morphometric data are summarised in <xref ref-type="table" rid="T1">Table 1a</xref>, selected counts in Tables 2–4. General appearance can be seen in <xref ref-type="fig" rid="F1">Figs 1a</xref> and <xref ref-type="fig" rid="F2">2a</xref>. Body compressed, elon<!--PageBreak-->gate. Caudal-peduncle depth only slightly less than half maximum body depth; head length greater than maximum body depth. Eye small, its diameter smaller than snout length. Snout fleshy, slightly to markedly projecting beyond upper lip (similar to a feature Kottelat and Freyhof [2007: fig. 39] called the “rostral cap,” which covers all or part of upper lip); snout terminating laterally in prominent crease along anterior edge of first infraorbital. Mouth subterminal, tip of mouth cleft at level of ventral margin of eye or, more frequently, below it. Lower jaw-quadrate junction at vertical through anterior half of eye. Length of lower jaw 10–12% SL or 36–41% HL, or 102–132% depth of operculum.</p><table-wrap id="T1" position="float" orientation="portrait"><label>Table 1a.</label><caption><p>Morphometric data of <italic><tp:taxon-name>Telestes dabar</tp:taxon-name></italic>.</p></caption><table><tbody><tr><th rowspan="3" colspan="1"/><th rowspan="1" colspan="9"><italic><tp:taxon-name>Telestes dabar</tp:taxon-name></italic></th></tr><tr><th rowspan="1" colspan="1">Holotype</th><th rowspan="1" colspan="4">females, n=26</th><th rowspan="1" colspan="4">males, n=13</th></tr><tr><th rowspan="1" colspan="1"/><th rowspan="1" colspan="1">min</th><th rowspan="1" colspan="1">max</th><th rowspan="1" colspan="1">mean</th><th rowspan="1" colspan="1">SD</th><th rowspan="1" colspan="1">min</th><th rowspan="1" colspan="1">max</th><th rowspan="1" colspan="1">M</th><th rowspan="1" colspan="1">SD</th></tr><tr><td rowspan="1" colspan="1">SL, mm</td><td rowspan="1" colspan="1">79.1</td><td rowspan="1" colspan="1">60.3</td><td rowspan="1" colspan="1">81.8</td><td rowspan="1" colspan="1">67.8</td><td rowspan="1" colspan="1"/><td rowspan="1" colspan="1">55.5</td><td rowspan="1" colspan="1">69.0</td><td rowspan="1" colspan="1">61.1</td><td rowspan="1" colspan="1"/></tr><tr><td rowspan="1" colspan="1">Maximum body depth (% SL)</td><td rowspan="1" colspan="1">21.6</td><td rowspan="1" colspan="1">21.6</td><td rowspan="1" colspan="1">26.0</td><td rowspan="1" colspan="1">23.6</td><td rowspan="1" colspan="1">1.3</td><td rowspan="1" colspan="1">21.7</td><td rowspan="1" colspan="1">25.0</td><td rowspan="1" colspan="1">22.6</td><td rowspan="1" colspan="1">0.9</td></tr><tr><td rowspan="1" colspan="1">Depth of caudal peduncle (% SL)</td><td rowspan="1" colspan="1">9.8</td><td rowspan="1" colspan="1">9.8</td><td rowspan="1" colspan="1">12.4</td><td rowspan="1" colspan="1">11.0</td><td rowspan="1" colspan="1">0.7</td><td rowspan="1" colspan="1">10.0</td><td rowspan="1" colspan="1">12.4</td><td rowspan="1" colspan="1">11.2</td><td rowspan="1" colspan="1">0.7</td></tr><tr><td rowspan="1" colspan="1">Depth of caudal peduncle  (% length of caudal peduncle)</td><td rowspan="1" colspan="1">47.9</td><td rowspan="1" colspan="1">47.7</td><td rowspan="1" colspan="1">59.6</td><td rowspan="1" colspan="1">53.6</td><td rowspan="1" colspan="1">4.3</td><td rowspan="1" colspan="1">44.6</td><td rowspan="1" colspan="1">62.2</td><td rowspan="1" colspan="1">52.9</td><td rowspan="1" colspan="1">5.2</td></tr><tr><td rowspan="1" colspan="1">Maximum body width (% SL)</td><td rowspan="1" colspan="1">13.4</td><td rowspan="1" colspan="1">11.4</td><td rowspan="1" colspan="1">16.0</td><td rowspan="1" colspan="1">13.7</td><td rowspan="1" colspan="1">1.2</td><td rowspan="1" colspan="1">12.0</td><td rowspan="1" colspan="1">22.0</td><td rowspan="1" colspan="1">14.2</td><td rowspan="1" colspan="1">2.6</td></tr><tr><td rowspan="1" colspan="1">Predorsal length (% SL)</td><td rowspan="1" colspan="1">55.3</td><td rowspan="1" colspan="1">53.5</td><td rowspan="1" colspan="1">58.7</td><td rowspan="1" colspan="1">56.9</td><td rowspan="1" colspan="1">1.1</td><td rowspan="1" colspan="1">53.8</td><td rowspan="1" colspan="1">57.3</td><td rowspan="1" colspan="1">55.5</td><td rowspan="1" colspan="1">1.2</td></tr><tr><td rowspan="1" colspan="1">Postdorsal length (% SL)</td><td rowspan="1" colspan="1">36.3</td><td rowspan="1" colspan="1">32.8</td><td rowspan="1" colspan="1">36.6</td><td rowspan="1" colspan="1">35.2</td><td rowspan="1" colspan="1">1.0</td><td rowspan="1" colspan="1">34.4</td><td rowspan="1" colspan="1">37.2</td><td rowspan="1" colspan="1">35.8</td><td rowspan="1" colspan="1">1.0</td></tr><tr><td rowspan="1" colspan="1">Prepelvic length (% SL)</td><td rowspan="1" colspan="1">51.6</td><td rowspan="1" colspan="1">50.4</td><td rowspan="1" colspan="1">55.5</td><td rowspan="1" colspan="1">52.7</td><td rowspan="1" colspan="1">1.4</td><td rowspan="1" colspan="1">50.6</td><td rowspan="1" colspan="1">54.4</td><td rowspan="1" colspan="1">52.2</td><td rowspan="1" colspan="1">1.0</td></tr><tr><td rowspan="1" colspan="1">Preanal length (% SL)</td><td rowspan="1" colspan="1">71.2</td><td rowspan="1" colspan="1">68.3</td><td rowspan="1" colspan="1">73.2</td><td rowspan="1" colspan="1">70.8</td><td rowspan="1" colspan="1">1.3</td><td rowspan="1" colspan="1">68.6</td><td rowspan="1" colspan="1">71.9</td><td rowspan="1" colspan="1">69.9</td><td rowspan="1" colspan="1">1.0</td></tr><tr><td rowspan="1" colspan="1">Pectoral – pelvic-fin origin length (% SL)</td><td rowspan="1" colspan="1">24.5</td><td rowspan="1" colspan="1">24.5</td><td rowspan="1" colspan="1">27.7</td><td rowspan="1" colspan="1">25.6</td><td rowspan="1" colspan="1">0.9</td><td rowspan="1" colspan="1">22.3</td><td rowspan="1" colspan="1">26.5</td><td rowspan="1" colspan="1">24.1</td><td rowspan="1" colspan="1">1.2</td></tr><tr><td rowspan="1" colspan="1">Pelvic – anal-fin origin length (% SL)</td><td rowspan="1" colspan="1">20.2</td><td rowspan="1" colspan="1">17.2</td><td rowspan="1" colspan="1">20.2</td><td rowspan="1" colspan="1">19.0</td><td rowspan="1" colspan="1">0.6</td><td rowspan="1" colspan="1">16.6</td><td rowspan="1" colspan="1">20.3</td><td rowspan="1" colspan="1">18.4</td><td rowspan="1" colspan="1">1.3</td></tr><tr><td rowspan="1" colspan="1">Length of caudal peduncle (% SL)</td><td rowspan="1" colspan="1">20.6</td><td rowspan="1" colspan="1">18.5</td><td rowspan="1" colspan="1">21.9</td><td rowspan="1" colspan="1">20.5</td><td rowspan="1" colspan="1">0.8</td><td rowspan="1" colspan="1">19.2</td><td rowspan="1" colspan="1">23.5</td><td rowspan="1" colspan="1">21.2</td><td rowspan="1" colspan="1">1.1</td></tr><tr><td rowspan="1" colspan="1">Dorsal-fin base length (% SL)</td><td rowspan="1" colspan="1">10.3</td><td rowspan="1" colspan="1">9.3</td><td rowspan="1" colspan="1">12.3</td><td rowspan="1" colspan="1">10.9</td><td rowspan="1" colspan="1">0.8</td><td rowspan="1" colspan="1">9.9</td><td rowspan="1" colspan="1">12.2</td><td rowspan="1" colspan="1">11.2</td><td rowspan="1" colspan="1">0.7</td></tr><tr><td rowspan="1" colspan="1">Dorsal fin depth (% SL)</td><td rowspan="1" colspan="1">18.9</td><td rowspan="1" colspan="1">16.6</td><td rowspan="1" colspan="1">20.2</td><td rowspan="1" colspan="1">18.6</td><td rowspan="1" colspan="1">1.4</td><td rowspan="1" colspan="1">18.5</td><td rowspan="1" colspan="1">21.8</td><td rowspan="1" colspan="1">19.7</td><td rowspan="1" colspan="1">0.9</td></tr><tr><td rowspan="1" colspan="1">Anal-fin base length (% SL)</td><td rowspan="1" colspan="1">12.1</td><td rowspan="1" colspan="1">9.2</td><td rowspan="1" colspan="1">12.1</td><td rowspan="1" colspan="1">10.6</td><td rowspan="1" colspan="1">0.8</td><td rowspan="1" colspan="1">10.3</td><td rowspan="1" colspan="1">12.4</td><td rowspan="1" colspan="1">11.2</td><td rowspan="1" colspan="1">0.5</td></tr><tr><td rowspan="1" colspan="1">Anal fin depth (% SL)</td><td rowspan="1" colspan="1">12.3</td><td rowspan="1" colspan="1">11.9</td><td rowspan="1" colspan="1">14.8</td><td rowspan="1" colspan="1">13.2</td><td rowspan="1" colspan="1">0.8</td><td rowspan="1" colspan="1">13.4</td><td rowspan="1" colspan="1">17.2</td><td rowspan="1" colspan="1">15.9</td><td rowspan="1" colspan="1">1.1</td></tr><tr><td rowspan="1" colspan="1">Pectoral fin length (% SL)</td><td rowspan="1" colspan="1">19.9</td><td rowspan="1" colspan="1">18.1</td><td rowspan="1" colspan="1">21.2</td><td rowspan="1" colspan="1">19.9</td><td rowspan="1" colspan="1">0.8</td><td rowspan="1" colspan="1">22.5</td><td rowspan="1" colspan="1">26.7</td><td rowspan="1" colspan="1">24.2</td><td rowspan="1" colspan="1">1.3</td></tr><tr><td rowspan="1" colspan="1">Pelvic fin length (% SL)</td><td rowspan="1" colspan="1">14.8</td><td rowspan="1" colspan="1">12.9</td><td rowspan="1" colspan="1">16.3</td><td rowspan="1" colspan="1">14.9</td><td rowspan="1" colspan="1">0.9</td><td rowspan="1" colspan="1">16.3</td><td rowspan="1" colspan="1">17.7</td><td rowspan="1" colspan="1">16.9</td><td rowspan="1" colspan="1">0.5</td></tr><tr><td rowspan="1" colspan="1">Head length (% SL)</td><td rowspan="1" colspan="1">27.1</td><td rowspan="1" colspan="1">25.6</td><td rowspan="1" colspan="1">28.7</td><td rowspan="1" colspan="1">27.1</td><td rowspan="1" colspan="1">0.9</td><td rowspan="1" colspan="1">26.6</td><td rowspan="1" colspan="1">29.6</td><td rowspan="1" colspan="1">28.1</td><td rowspan="1" colspan="1">1.0</td></tr><tr><td rowspan="1" colspan="1">Head length (% body depth)</td><td rowspan="1" colspan="1">125.1</td><td rowspan="1" colspan="1">104.0</td><td rowspan="1" colspan="1">125.1</td><td rowspan="1" colspan="1">115.3</td><td rowspan="1" colspan="1">5.9</td><td rowspan="1" colspan="1">110.8</td><td rowspan="1" colspan="1">135.1</td><td rowspan="1" colspan="1">124.3</td><td rowspan="1" colspan="1">7.6</td></tr><tr><td rowspan="1" colspan="1">Head depth at nape (% SL)</td><td rowspan="1" colspan="1">17.4</td><td rowspan="1" colspan="1">17.1</td><td rowspan="1" colspan="1">19.3</td><td rowspan="1" colspan="1">18.1</td><td rowspan="1" colspan="1">0.7</td><td rowspan="1" colspan="1">17.0</td><td rowspan="1" colspan="1">18.8</td><td rowspan="1" colspan="1">18.2</td><td rowspan="1" colspan="1">0.5</td></tr><tr><td rowspan="1" colspan="1">Head depth at nape (% HL)</td><td rowspan="1" colspan="1">64.2</td><td rowspan="1" colspan="1">62.4</td><td rowspan="1" colspan="1">70.7</td><td rowspan="1" colspan="1">66.8</td><td rowspan="1" colspan="1">2.3</td><td rowspan="1" colspan="1">60.6</td><td rowspan="1" colspan="1">69.3</td><td rowspan="1" colspan="1">65.0</td><td rowspan="1" colspan="1">2.7</td></tr><tr><td rowspan="1" colspan="1">Maximum head width (% SL)</td><td rowspan="1" colspan="1">13.5</td><td rowspan="1" colspan="1">11.6</td><td rowspan="1" colspan="1">14.6</td><td rowspan="1" colspan="1">13.6</td><td rowspan="1" colspan="1">0.7</td><td rowspan="1" colspan="1">12.4</td><td rowspan="1" colspan="1">14.5</td><td rowspan="1" colspan="1">13.6</td><td rowspan="1" colspan="1">0.6</td></tr><tr><td rowspan="1" colspan="1">Maximum head width (% HL)</td><td rowspan="1" colspan="1">50.0</td><td rowspan="1" colspan="1">42.8</td><td rowspan="1" colspan="1">52.3</td><td rowspan="1" colspan="1">50.1</td><td rowspan="1" colspan="1">2.4</td><td rowspan="1" colspan="1">44.7</td><td rowspan="1" colspan="1">52.1</td><td rowspan="1" colspan="1">48.3</td><td rowspan="1" colspan="1">2.4</td></tr><tr><td rowspan="1" colspan="1">Maximum cranial width  (% cranium roof length)</td><td rowspan="1" colspan="1">68.9</td><td rowspan="1" colspan="1">61.9</td><td rowspan="1" colspan="1">72.6</td><td rowspan="1" colspan="1">65.8</td><td rowspan="1" colspan="1">3.1</td><td rowspan="1" colspan="1">59.7</td><td rowspan="1" colspan="1">68.8</td><td rowspan="1" colspan="1">64.4</td><td rowspan="1" colspan="1">2.5</td></tr><tr><td rowspan="1" colspan="1">Snout length (% SL)</td><td rowspan="1" colspan="1">8.5</td><td rowspan="1" colspan="1">7.4</td><td rowspan="1" colspan="1">9.2</td><td rowspan="1" colspan="1">8.1</td><td rowspan="1" colspan="1">0.5</td><td rowspan="1" colspan="1">7.8</td><td rowspan="1" colspan="1">9.0</td><td rowspan="1" colspan="1">8.5</td><td rowspan="1" colspan="1">0.4</td></tr><tr><td rowspan="1" colspan="1">Snout length (% HL)</td><td rowspan="1" colspan="1">31.4</td><td rowspan="1" colspan="1">27.7</td><td rowspan="1" colspan="1">32.8</td><td rowspan="1" colspan="1">29.7</td><td rowspan="1" colspan="1">1.3</td><td rowspan="1" colspan="1">28.5</td><td rowspan="1" colspan="1">31.7</td><td rowspan="1" colspan="1">30.3</td><td rowspan="1" colspan="1">1.1</td></tr><tr><td rowspan="1" colspan="1">Eye horizontal diameter (% SL)</td><td rowspan="1" colspan="1">6.6</td><td rowspan="1" colspan="1">5.9</td><td rowspan="1" colspan="1">7.2</td><td rowspan="1" colspan="1">6.6</td><td rowspan="1" colspan="1">0.4</td><td rowspan="1" colspan="1">6.3</td><td rowspan="1" colspan="1">7.8</td><td rowspan="1" colspan="1">6.8</td><td rowspan="1" colspan="1">0.4</td></tr><tr><td rowspan="1" colspan="1">Eye horizontal diameter (% HL)</td><td rowspan="1" colspan="1">24.4</td><td rowspan="1" colspan="1">22.1</td><td rowspan="1" colspan="1">26.8</td><td rowspan="1" colspan="1">24.5</td><td rowspan="1" colspan="1">1.5</td><td rowspan="1" colspan="1">22.1</td><td rowspan="1" colspan="1">26.8</td><td rowspan="1" colspan="1">24.3</td><td rowspan="1" colspan="1">1.4</td></tr><tr><td rowspan="1" colspan="1">Eye horizontal diameter  (% interorbital width)</td><td rowspan="1" colspan="1">74.5</td><td rowspan="1" colspan="1">66.3</td><td rowspan="1" colspan="1">81.9</td><td rowspan="1" colspan="1">73.3</td><td rowspan="1" colspan="1">4.7</td><td rowspan="1" colspan="1">69.5</td><td rowspan="1" colspan="1">82.0</td><td rowspan="1" colspan="1">74.4</td><td rowspan="1" colspan="1">4.7</td></tr><tr><td rowspan="1" colspan="1">Postorbital distance (% HL)</td><td rowspan="1" colspan="1">53.0</td><td rowspan="1" colspan="1">48.8</td><td rowspan="1" colspan="1">54.0</td><td rowspan="1" colspan="1">52.2</td><td rowspan="1" colspan="1">1.4</td><td rowspan="1" colspan="1">47.1</td><td rowspan="1" colspan="1">53.0</td><td rowspan="1" colspan="1">50.2</td><td rowspan="1" colspan="1">1.9</td></tr><tr><td rowspan="1" colspan="1">Interorbital width (% SL)</td><td rowspan="1" colspan="1">8.9</td><td rowspan="1" colspan="1">8.2</td><td rowspan="1" colspan="1">9.6</td><td rowspan="1" colspan="1">9.1</td><td rowspan="1" colspan="1">0.4</td><td rowspan="1" colspan="1">8.5</td><td rowspan="1" colspan="1">9.9</td><td rowspan="1" colspan="1">9.2</td><td rowspan="1" colspan="1">0.4</td></tr><tr><td rowspan="1" colspan="1">Interorbital width (% HL)</td><td rowspan="1" colspan="1">32.8</td><td rowspan="1" colspan="1">31.3</td><td rowspan="1" colspan="1">36.0</td><td rowspan="1" colspan="1">33.4</td><td rowspan="1" colspan="1">1.2</td><td rowspan="1" colspan="1">29.0</td><td rowspan="1" colspan="1">35.6</td><td rowspan="1" colspan="1">32.7</td><td rowspan="1" colspan="1">1.9</td></tr><tr><td rowspan="1" colspan="1">Length of upper jaw (% HL)</td><td rowspan="1" colspan="1">28.6</td><td rowspan="1" colspan="1">24.5</td><td rowspan="1" colspan="1">30.5</td><td rowspan="1" colspan="1">27.8</td><td rowspan="1" colspan="1">1.9</td><td rowspan="1" colspan="1">26.2</td><td rowspan="1" colspan="1">29.5</td><td rowspan="1" colspan="1">27.7</td><td rowspan="1" colspan="1">1.1</td></tr><tr><td rowspan="1" colspan="1">Length of upper jaw (% SL)</td><td rowspan="1" colspan="1">7.7</td><td rowspan="1" colspan="1">6.6</td><td rowspan="1" colspan="1">8.5</td><td rowspan="1" colspan="1">7.5</td><td rowspan="1" colspan="1">0.6</td><td rowspan="1" colspan="1">7.0</td><td rowspan="1" colspan="1">8.6</td><td rowspan="1" colspan="1">7.8</td><td rowspan="1" colspan="1">0.5</td></tr><tr><td rowspan="1" colspan="1">Length of lower jaw (% SL)</td><td rowspan="1" colspan="1">10.6</td><td rowspan="1" colspan="1">9.5</td><td rowspan="1" colspan="1">11.2</td><td rowspan="1" colspan="1">10.2</td><td rowspan="1" colspan="1">0.5</td><td rowspan="1" colspan="1">9.7</td><td rowspan="1" colspan="1">11.5</td><td rowspan="1" colspan="1">10.9</td><td rowspan="1" colspan="1">0.5</td></tr><tr><td rowspan="1" colspan="1">Length of lower jaw (% HL)</td><td rowspan="1" colspan="1">39.2</td><td rowspan="1" colspan="1">35.8</td><td rowspan="1" colspan="1">40.7</td><td rowspan="1" colspan="1">37.6</td><td rowspan="1" colspan="1">1.3</td><td rowspan="1" colspan="1">35.6</td><td rowspan="1" colspan="1">41.1</td><td rowspan="1" colspan="1">38.6</td><td rowspan="1" colspan="1">1.6</td></tr><tr><td rowspan="1" colspan="1">Length of lower jaw (% interorbital width)</td><td rowspan="1" colspan="1">119.7</td><td rowspan="1" colspan="1">106.4</td><td rowspan="1" colspan="1">123.4</td><td rowspan="1" colspan="1">112.6</td><td rowspan="1" colspan="1">4.4</td><td rowspan="1" colspan="1">110.2</td><td rowspan="1" colspan="1">129.8</td><td rowspan="1" colspan="1">120.2</td><td rowspan="1" colspan="1">6.4</td></tr><tr><td rowspan="1" colspan="1">Length of lower jaw  (% depth of operculum)</td><td rowspan="1" colspan="1">110.2</td><td rowspan="1" colspan="1">102.4</td><td rowspan="1" colspan="1">120.0</td><td rowspan="1" colspan="1">108.2</td><td rowspan="1" colspan="1">4.5</td><td rowspan="1" colspan="1">105.7</td><td rowspan="1" colspan="1">131.7</td><td rowspan="1" colspan="1">116.6</td><td rowspan="1" colspan="1">8.2</td></tr></tbody></table></table-wrap><table-wrap id="T2" position="float" orientation="portrait"><label>Table 1b.</label><caption><p>Morphometric data of <italic><tp:taxon-name>Telestes miloradi</tp:taxon-name></italic>.</p></caption><table><tbody><tr><th rowspan="3" colspan="1"/><th rowspan="1" colspan="9"><italic><tp:taxon-name>Telestes miloradi</tp:taxon-name></italic></th></tr><tr><th rowspan="1" colspan="1">Holotype</th><th rowspan="1" colspan="4">females, n=9</th><th rowspan="1" colspan="4">males, n=3</th></tr><tr><th rowspan="1" colspan="1"/><th rowspan="1" colspan="1">min</th><th rowspan="1" colspan="1">max</th><th rowspan="1" colspan="1">mean</th><th rowspan="1" colspan="1">SD</th><th rowspan="1" colspan="1">min</th><th rowspan="1" colspan="1">max</th><th rowspan="1" colspan="1">Mean</th><th rowspan="1" colspan="1">SD</th></tr><tr><td rowspan="1" colspan="1">SL, mm</td><td rowspan="1" colspan="1">66.7</td><td rowspan="1" colspan="1">34.1 </td><td rowspan="1" colspan="1">66.7</td><td rowspan="1" colspan="1"/><td rowspan="1" colspan="1"/><td rowspan="1" colspan="1">57.9</td><td rowspan="1" colspan="1">61.8</td><td rowspan="1" colspan="1"/><td rowspan="1" colspan="1"/></tr><tr><td rowspan="1" colspan="1">Maximum body depth (% SL)</td><td rowspan="1" colspan="1">22.4</td><td rowspan="1" colspan="1">21.7</td><td rowspan="1" colspan="1">25.8</td><td rowspan="1" colspan="1">23.5</td><td rowspan="1" colspan="1">1.5</td><td rowspan="1" colspan="1">19.6</td><td rowspan="1" colspan="1">24.6</td><td rowspan="1" colspan="1">23.0</td><td rowspan="1" colspan="1">2.9</td></tr><tr><td rowspan="1" colspan="1">Depth of caudal peduncle (% SL)</td><td rowspan="1" colspan="1">11.4</td><td rowspan="1" colspan="1">10.4</td><td rowspan="1" colspan="1">11.6</td><td rowspan="1" colspan="1">11.2</td><td rowspan="1" colspan="1">0.4</td><td rowspan="1" colspan="1">9.6</td><td rowspan="1" colspan="1">11.3</td><td rowspan="1" colspan="1">10.8</td><td rowspan="1" colspan="1">1.0</td></tr><tr><td rowspan="1" colspan="1">Depth of caudal peduncle  (% length of caudal peduncle)</td><td rowspan="1" colspan="1">53.8</td><td rowspan="1" colspan="1">49.8</td><td rowspan="1" colspan="1">54.8</td><td rowspan="1" colspan="1">52.4</td><td rowspan="1" colspan="1">2.1</td><td rowspan="1" colspan="1">41.8</td><td rowspan="1" colspan="1">52.8</td><td rowspan="1" colspan="1">49.1</td><td rowspan="1" colspan="1">6.4</td></tr><tr><td rowspan="1" colspan="1">Maximum body width (% SL)</td><td rowspan="1" colspan="1">14.3</td><td rowspan="1" colspan="1">12.9</td><td rowspan="1" colspan="1">15.3</td><td rowspan="1" colspan="1">14.6</td><td rowspan="1" colspan="1">0.7</td><td rowspan="1" colspan="1">11.4</td><td rowspan="1" colspan="1">16.8</td><td rowspan="1" colspan="1">15.0</td><td rowspan="1" colspan="1">3.1</td></tr><tr><td rowspan="1" colspan="1">Predorsal length (% SL)</td><td rowspan="1" colspan="1">55.9</td><td rowspan="1" colspan="1">55.9</td><td rowspan="1" colspan="1">57.7</td><td rowspan="1" colspan="1">57.0</td><td rowspan="1" colspan="1">0.7</td><td rowspan="1" colspan="1">54.3</td><td rowspan="1" colspan="1">54.9</td><td rowspan="1" colspan="1">54.5</td><td rowspan="1" colspan="1">0.3</td></tr><tr><td rowspan="1" colspan="1">Postdorsal length (% SL)</td><td rowspan="1" colspan="1">35.2</td><td rowspan="1" colspan="1">32.8</td><td rowspan="1" colspan="1">35.3</td><td rowspan="1" colspan="1">34.3</td><td rowspan="1" colspan="1">1.0</td><td rowspan="1" colspan="1">35.4</td><td rowspan="1" colspan="1">35.6</td><td rowspan="1" colspan="1">35.5</td><td rowspan="1" colspan="1">0.1</td></tr><tr><td rowspan="1" colspan="1">Prepelvic length (% SL)</td><td rowspan="1" colspan="1">51.6</td><td rowspan="1" colspan="1">51.5</td><td rowspan="1" colspan="1">53.3</td><td rowspan="1" colspan="1">52.3</td><td rowspan="1" colspan="1">0.9</td><td rowspan="1" colspan="1">50.0</td><td rowspan="1" colspan="1">50.2</td><td rowspan="1" colspan="1">50.1</td><td rowspan="1" colspan="1">0.1</td></tr><tr><td rowspan="1" colspan="1">Preanal length (% SL)</td><td rowspan="1" colspan="1">72.8</td><td rowspan="1" colspan="1">68.2</td><td rowspan="1" colspan="1">72.8</td><td rowspan="1" colspan="1">70.3</td><td rowspan="1" colspan="1">1.9</td><td rowspan="1" colspan="1">68.2</td><td rowspan="1" colspan="1">68.4</td><td rowspan="1" colspan="1">68.3</td><td rowspan="1" colspan="1">0.1</td></tr><tr><td rowspan="1" colspan="1">Pectoral – pelvic-fin origin length (% SL)</td><td rowspan="1" colspan="1">25.1</td><td rowspan="1" colspan="1">25.1</td><td rowspan="1" colspan="1">27.6</td><td rowspan="1" colspan="1">26.2</td><td rowspan="1" colspan="1">1.1</td><td rowspan="1" colspan="1">23.3</td><td rowspan="1" colspan="1">25.0</td><td rowspan="1" colspan="1">24.4</td><td rowspan="1" colspan="1">1.0</td></tr><tr><td rowspan="1" colspan="1">Pelvic – anal-fin origin length (% SL)</td><td rowspan="1" colspan="1">20.8</td><td rowspan="1" colspan="1">16.6</td><td rowspan="1" colspan="1">20.8</td><td rowspan="1" colspan="1">18.3</td><td rowspan="1" colspan="1">1.7</td><td rowspan="1" colspan="1">17.6</td><td rowspan="1" colspan="1">18.4</td><td rowspan="1" colspan="1">18.2</td><td rowspan="1" colspan="1">0.5</td></tr><tr><td rowspan="1" colspan="1">Length of caudal peduncle (% SL)</td><td rowspan="1" colspan="1">21.2</td><td rowspan="1" colspan="1">20.5</td><td rowspan="1" colspan="1">22.1</td><td rowspan="1" colspan="1">21.3</td><td rowspan="1" colspan="1">0.7</td><td rowspan="1" colspan="1">21.4</td><td rowspan="1" colspan="1">23.0</td><td rowspan="1" colspan="1">22.0</td><td rowspan="1" colspan="1">0.9</td></tr><tr><td rowspan="1" colspan="1">Dorsal-fin base length (% SL)</td><td rowspan="1" colspan="1">11.6</td><td rowspan="1" colspan="1">9.9</td><td rowspan="1" colspan="1">11.6</td><td rowspan="1" colspan="1">10.9</td><td rowspan="1" colspan="1">0.7</td><td rowspan="1" colspan="1">11.2</td><td rowspan="1" colspan="1">12.6</td><td rowspan="1" colspan="1">12.2</td><td rowspan="1" colspan="1">0.8</td></tr><tr><td rowspan="1" colspan="1">Dorsal fin depth (% SL)</td><td rowspan="1" colspan="1">19.6</td><td rowspan="1" colspan="1">19.2</td><td rowspan="1" colspan="1">20.9</td><td rowspan="1" colspan="1">19.8</td><td rowspan="1" colspan="1">0.8</td><td rowspan="1" colspan="1">20.9</td><td rowspan="1" colspan="1">22.1</td><td rowspan="1" colspan="1">21.4</td><td rowspan="1" colspan="1">0.6</td></tr><tr><td rowspan="1" colspan="1">Anal-fin base length (% SL)</td><td rowspan="1" colspan="1">12.4</td><td rowspan="1" colspan="1">10.7</td><td rowspan="1" colspan="1">12.4</td><td rowspan="1" colspan="1">11.9</td><td rowspan="1" colspan="1">0.6</td><td rowspan="1" colspan="1">11.8</td><td rowspan="1" colspan="1">11.9</td><td rowspan="1" colspan="1">11.8</td><td rowspan="1" colspan="1">0.1</td></tr><tr><td rowspan="1" colspan="1">Anal fin depth (% SL)</td><td rowspan="1" colspan="1">13.2</td><td rowspan="1" colspan="1">0.0</td><td rowspan="1" colspan="1">15.0</td><td rowspan="1" colspan="1">12.5</td><td rowspan="1" colspan="1">4.7</td><td rowspan="1" colspan="1">13.7</td><td rowspan="1" colspan="1">15.5</td><td rowspan="1" colspan="1">14.3</td><td rowspan="1" colspan="1">1.0</td></tr><tr><td rowspan="1" colspan="1">Pectoral fin length (% SL)</td><td rowspan="1" colspan="1">21.7</td><td rowspan="1" colspan="1">18.5</td><td rowspan="1" colspan="1">21.7</td><td rowspan="1" colspan="1">20.8</td><td rowspan="1" colspan="1">1.0</td><td rowspan="1" colspan="1">23.5</td><td rowspan="1" colspan="1">25.4</td><td rowspan="1" colspan="1">24.8</td><td rowspan="1" colspan="1">1.1</td></tr><tr><td rowspan="1" colspan="1">Pelvic fin length (% SL)</td><td rowspan="1" colspan="1">15.6</td><td rowspan="1" colspan="1">13.6</td><td rowspan="1" colspan="1">15.6</td><td rowspan="1" colspan="1">14.6</td><td rowspan="1" colspan="1">0.8</td><td rowspan="1" colspan="1">16.9</td><td rowspan="1" colspan="1">17.6</td><td rowspan="1" colspan="1">17.2</td><td rowspan="1" colspan="1">0.4</td></tr><tr><td rowspan="1" colspan="1">Head length (% SL)</td><td rowspan="1" colspan="1">26.8</td><td rowspan="1" colspan="1">25.4</td><td rowspan="1" colspan="1">28.0</td><td rowspan="1" colspan="1">27.0</td><td rowspan="1" colspan="1">0.8</td><td rowspan="1" colspan="1">26.5</td><td rowspan="1" colspan="1">29.0</td><td rowspan="1" colspan="1">28.2</td><td rowspan="1" colspan="1">1.4</td></tr><tr><td rowspan="1" colspan="1">Head length (% body depth)</td><td rowspan="1" colspan="1">119.9</td><td rowspan="1" colspan="1">105.0</td><td rowspan="1" colspan="1">119.9</td><td rowspan="1" colspan="1">115.0</td><td rowspan="1" colspan="1">6.0</td><td rowspan="1" colspan="1">117.6</td><td rowspan="1" colspan="1">135.4</td><td rowspan="1" colspan="1">123.5</td><td rowspan="1" colspan="1">10.3</td></tr><tr><td rowspan="1" colspan="1">Head depth at nape (% SL)</td><td rowspan="1" colspan="1">18.3</td><td rowspan="1" colspan="1">16.9</td><td rowspan="1" colspan="1">18.3</td><td rowspan="1" colspan="1">17.6</td><td rowspan="1" colspan="1">0.5</td><td rowspan="1" colspan="1">16.7</td><td rowspan="1" colspan="1">19.0</td><td rowspan="1" colspan="1">18.2</td><td rowspan="1" colspan="1">1.4</td></tr><tr><td rowspan="1" colspan="1">Head depth at nape (% HL)</td><td rowspan="1" colspan="1">68.1</td><td rowspan="1" colspan="1">62.5</td><td rowspan="1" colspan="1">68.1</td><td rowspan="1" colspan="1">65.1</td><td rowspan="1" colspan="1">2.3</td><td rowspan="1" colspan="1">62.9</td><td rowspan="1" colspan="1">65.7</td><td rowspan="1" colspan="1">64.7</td><td rowspan="1" colspan="1">1.6</td></tr><tr><td rowspan="1" colspan="1">Maximum head width (% SL)</td><td rowspan="1" colspan="1">14.1</td><td rowspan="1" colspan="1">12.3</td><td rowspan="1" colspan="1">14.5</td><td rowspan="1" colspan="1">14.0</td><td rowspan="1" colspan="1">0.7</td><td rowspan="1" colspan="1">12.6</td><td rowspan="1" colspan="1">16.9</td><td rowspan="1" colspan="1">15.4</td><td rowspan="1" colspan="1">2.5</td></tr><tr><td rowspan="1" colspan="1">Maximum head width (% HL)</td><td rowspan="1" colspan="1">52.5</td><td rowspan="1" colspan="1">48.7</td><td rowspan="1" colspan="1">53.6</td><td rowspan="1" colspan="1">52.0</td><td rowspan="1" colspan="1">1.5</td><td rowspan="1" colspan="1">47.5</td><td rowspan="1" colspan="1">58.2</td><td rowspan="1" colspan="1">54.6</td><td rowspan="1" colspan="1">6.2</td></tr><tr><td rowspan="1" colspan="1">Maximum cranial width (% cranium roof length)</td><td rowspan="1" colspan="1">62.8</td><td rowspan="1" colspan="1">59.6</td><td rowspan="1" colspan="1">73.9</td><td rowspan="1" colspan="1">66.0</td><td rowspan="1" colspan="1">5.0</td><td rowspan="1" colspan="1">58.3</td><td rowspan="1" colspan="1">65.2</td><td rowspan="1" colspan="1">62.9</td><td rowspan="1" colspan="1">4.0</td></tr><tr><td rowspan="1" colspan="1">Snout length (% SL)</td><td rowspan="1" colspan="1">9.0</td><td rowspan="1" colspan="1">8.0</td><td rowspan="1" colspan="1">9.7</td><td rowspan="1" colspan="1">8.9</td><td rowspan="1" colspan="1">0.5</td><td rowspan="1" colspan="1">8.5</td><td rowspan="1" colspan="1">8.6</td><td rowspan="1" colspan="1">8.6</td><td rowspan="1" colspan="1">0.0</td></tr><tr><td rowspan="1" colspan="1">Snout length (% HL)</td><td rowspan="1" colspan="1">33.7</td><td rowspan="1" colspan="1">31.4</td><td rowspan="1" colspan="1">34.7</td><td rowspan="1" colspan="1">33.0</td><td rowspan="1" colspan="1">1.2</td><td rowspan="1" colspan="1">29.5</td><td rowspan="1" colspan="1">32.4</td><td rowspan="1" colspan="1">30.5</td><td rowspan="1" colspan="1">1.7</td></tr><tr><td rowspan="1" colspan="1">Eye horizontal diameter (% SL)</td><td rowspan="1" colspan="1">6.5</td><td rowspan="1" colspan="1">6.3</td><td rowspan="1" colspan="1">6.9</td><td rowspan="1" colspan="1">6.5</td><td rowspan="1" colspan="1">0.2</td><td rowspan="1" colspan="1">6.6</td><td rowspan="1" colspan="1">6.7</td><td rowspan="1" colspan="1">6.7</td><td rowspan="1" colspan="1">0.0</td></tr><tr><td rowspan="1" colspan="1">Eye horizontal diameter (% HL)</td><td rowspan="1" colspan="1">24.4</td><td rowspan="1" colspan="1">22.5</td><td rowspan="1" colspan="1">26.4</td><td rowspan="1" colspan="1">24.2</td><td rowspan="1" colspan="1">1.4</td><td rowspan="1" colspan="1">22.9</td><td rowspan="1" colspan="1">25.2</td><td rowspan="1" colspan="1">23.7</td><td rowspan="1" colspan="1">1.3</td></tr><tr><td rowspan="1" colspan="1">Eye horizontal diameter  (% interorbital width)</td><td rowspan="1" colspan="1">70.2</td><td rowspan="1" colspan="1">64.7</td><td rowspan="1" colspan="1">83.0</td><td rowspan="1" colspan="1">71.3</td><td rowspan="1" colspan="1">5.9</td><td rowspan="1" colspan="1">69.4</td><td rowspan="1" colspan="1">83.4</td><td rowspan="1" colspan="1">74.1</td><td rowspan="1" colspan="1">8.1</td></tr><tr><td rowspan="1" colspan="1">Postorbital distance (% HL)</td><td rowspan="1" colspan="1">49.1</td><td rowspan="1" colspan="1">48.9</td><td rowspan="1" colspan="1">51.6</td><td rowspan="1" colspan="1">50.2</td><td rowspan="1" colspan="1">1.2</td><td rowspan="1" colspan="1">50.2</td><td rowspan="1" colspan="1">51.0</td><td rowspan="1" colspan="1">50.5</td><td rowspan="1" colspan="1">0.5</td></tr><tr><td rowspan="1" colspan="1">Interorbital width (% SL)</td><td rowspan="1" colspan="1">9.3</td><td rowspan="1" colspan="1">8.1</td><td rowspan="1" colspan="1">9.7</td><td rowspan="1" colspan="1">9.2</td><td rowspan="1" colspan="1">0.5</td><td rowspan="1" colspan="1">8.0</td><td rowspan="1" colspan="1">9.6</td><td rowspan="1" colspan="1">9.1</td><td rowspan="1" colspan="1">0.9</td></tr><tr><td rowspan="1" colspan="1">Interorbital width (% HL)</td><td rowspan="1" colspan="1">34.8</td><td rowspan="1" colspan="1">31.9</td><td rowspan="1" colspan="1">34.8</td><td rowspan="1" colspan="1">34.1</td><td rowspan="1" colspan="1">0.9</td><td rowspan="1" colspan="1">30.2</td><td rowspan="1" colspan="1">33.1</td><td rowspan="1" colspan="1">32.1</td><td rowspan="1" colspan="1">1.7</td></tr><tr><td rowspan="1" colspan="1">Length of upper jaw (% HL)</td><td rowspan="1" colspan="1">27.9</td><td rowspan="1" colspan="1">26.0</td><td rowspan="1" colspan="1">28.1</td><td rowspan="1" colspan="1">27.2</td><td rowspan="1" colspan="1">0.9</td><td rowspan="1" colspan="1">23.5</td><td rowspan="1" colspan="1">25.1</td><td rowspan="1" colspan="1">24.0</td><td rowspan="1" colspan="1">0.9</td></tr><tr><td rowspan="1" colspan="1">Length of upper jaw (% SL)</td><td rowspan="1" colspan="1">7.5</td><td rowspan="1" colspan="1">6.6</td><td rowspan="1" colspan="1">7.9</td><td rowspan="1" colspan="1">7.3</td><td rowspan="1" colspan="1">0.4</td><td rowspan="1" colspan="1">6.7</td><td rowspan="1" colspan="1">6.8</td><td rowspan="1" colspan="1">6.8</td><td rowspan="1" colspan="1">0.1</td></tr><tr><td rowspan="1" colspan="1">Length of lower jaw (% SL)</td><td rowspan="1" colspan="1">9.3</td><td rowspan="1" colspan="1">8.4</td><td rowspan="1" colspan="1">10.4</td><td rowspan="1" colspan="1">9.5</td><td rowspan="1" colspan="1">0.6</td><td rowspan="1" colspan="1">8.7</td><td rowspan="1" colspan="1">10.4</td><td rowspan="1" colspan="1">9.8</td><td rowspan="1" colspan="1">1.0</td></tr><tr><td rowspan="1" colspan="1">Length of lower jaw (% HL)</td><td rowspan="1" colspan="1">34.7</td><td rowspan="1" colspan="1">33.1</td><td rowspan="1" colspan="1">38.4</td><td rowspan="1" colspan="1">35.3</td><td rowspan="1" colspan="1">1.8</td><td rowspan="1" colspan="1">32.9</td><td rowspan="1" colspan="1">35.9</td><td rowspan="1" colspan="1">34.9</td><td rowspan="1" colspan="1">1.7</td></tr><tr><td rowspan="1" colspan="1">Length of lower jaw (% interorbital width)</td><td rowspan="1" colspan="1">99.8</td><td rowspan="1" colspan="1">99.8</td><td rowspan="1" colspan="1">114.3</td><td rowspan="1" colspan="1">103.7</td><td rowspan="1" colspan="1">6.1</td><td rowspan="1" colspan="1">108.5</td><td rowspan="1" colspan="1">109.1</td><td rowspan="1" colspan="1">108.7</td><td rowspan="1" colspan="1">0.4</td></tr><tr><td rowspan="1" colspan="1">Length of lower jaw  (% depth of operculum)</td><td rowspan="1" colspan="1">104.0</td><td rowspan="1" colspan="1">95.6</td><td rowspan="1" colspan="1">104.0</td><td rowspan="1" colspan="1">101.1</td><td rowspan="1" colspan="1">2.9</td><td rowspan="1" colspan="1">95.6</td><td rowspan="1" colspan="1">107.1</td><td rowspan="1" colspan="1">103.3</td><td rowspan="1" colspan="1">6.7</td></tr></tbody></table></table-wrap><table-wrap id="T3" position="float" orientation="portrait"><label>Table 1c.</label><caption><p>Morphometric data of <italic><tp:taxon-name>Telestes metohiensis</tp:taxon-name></italic>.</p></caption><table><tbody><tr><th rowspan="3" colspan="1"/><th rowspan="1" colspan="9"><italic><tp:taxon-name>Telestes metohiensis</tp:taxon-name></italic>, Gatačko and Cerničko poljes</th></tr><tr><th rowspan="1" colspan="1">lectotype</th><th rowspan="1" colspan="4">females, n=25</th><th rowspan="1" colspan="4">males, n=10</th></tr><tr><th rowspan="1" colspan="1"/><th rowspan="1" colspan="1">min</th><th rowspan="1" colspan="1">max</th><th rowspan="1" colspan="1">mean</th><th rowspan="1" colspan="1">SD</th><th rowspan="1" colspan="1">min</th><th rowspan="1" colspan="1">max</th><th rowspan="1" colspan="1">mean</th><th rowspan="1" colspan="1">SD</th></tr><tr><td rowspan="1" colspan="1">SL, mm</td><td rowspan="1" colspan="1">87.9</td><td rowspan="1" colspan="1">60.26</td><td rowspan="1" colspan="1">102.1</td><td rowspan="1" colspan="1">74.9</td><td rowspan="1" colspan="1"/><td rowspan="1" colspan="1">54.4</td><td rowspan="1" colspan="1">75.7</td><td rowspan="1" colspan="1">63.1</td><td rowspan="1" colspan="1"/></tr><tr><td rowspan="1" colspan="1">Maximum body depth (% SL)</td><td rowspan="1" colspan="1">23.9</td><td rowspan="1" colspan="1">19.9</td><td rowspan="1" colspan="1">25.1</td><td rowspan="1" colspan="1">22.5</td><td rowspan="1" colspan="1">1.4</td><td rowspan="1" colspan="1">20.7</td><td rowspan="1" colspan="1">24.1</td><td rowspan="1" colspan="1">22.5</td><td rowspan="1" colspan="1">1.0</td></tr><tr><td rowspan="1" colspan="1">Depth of caudal peduncle (% SL)</td><td rowspan="1" colspan="1">11.3</td><td rowspan="1" colspan="1">9.7</td><td rowspan="1" colspan="1">11.9</td><td rowspan="1" colspan="1">10.7</td><td rowspan="1" colspan="1">0.5</td><td rowspan="1" colspan="1">10.4</td><td rowspan="1" colspan="1">11.8</td><td rowspan="1" colspan="1">11.2</td><td rowspan="1" colspan="1">0.5</td></tr><tr><td rowspan="1" colspan="1">Depth of caudal peduncle  (% length of caudal peduncle)</td><td rowspan="1" colspan="1">61.5</td><td rowspan="1" colspan="1">46.7</td><td rowspan="1" colspan="1">61.5</td><td rowspan="1" colspan="1">53.0</td><td rowspan="1" colspan="1">4.1</td><td rowspan="1" colspan="1">46.7</td><td rowspan="1" colspan="1">55.7</td><td rowspan="1" colspan="1">51.0</td><td rowspan="1" colspan="1">3.1</td></tr><tr><td rowspan="1" colspan="1">Maximum body width (% SL)</td><td rowspan="1" colspan="1">16.0</td><td rowspan="1" colspan="1">11.1</td><td rowspan="1" colspan="1">16.4</td><td rowspan="1" colspan="1">14.3</td><td rowspan="1" colspan="1">1.7</td><td rowspan="1" colspan="1">14.1</td><td rowspan="1" colspan="1">15.6</td><td rowspan="1" colspan="1">14.8</td><td rowspan="1" colspan="1">0.6</td></tr><tr><td rowspan="1" colspan="1">Predorsal length (% SL)</td><td rowspan="1" colspan="1">57.6</td><td rowspan="1" colspan="1">49.4</td><td rowspan="1" colspan="1">60.1</td><td rowspan="1" colspan="1">56.5</td><td rowspan="1" colspan="1">2.2</td><td rowspan="1" colspan="1">53.7</td><td rowspan="1" colspan="1">57.7</td><td rowspan="1" colspan="1">55.7</td><td rowspan="1" colspan="1">1.3</td></tr><tr><td rowspan="1" colspan="1">Postdorsal length (% SL)</td><td rowspan="1" colspan="1">33.4</td><td rowspan="1" colspan="1">31.0</td><td rowspan="1" colspan="1">36.5</td><td rowspan="1" colspan="1">33.7</td><td rowspan="1" colspan="1">1.6</td><td rowspan="1" colspan="1">32.5</td><td rowspan="1" colspan="1">38.0</td><td rowspan="1" colspan="1">35.2</td><td rowspan="1" colspan="1">1.6</td></tr><tr><td rowspan="1" colspan="1">Prepelvic length (% SL)</td><td rowspan="1" colspan="1">52.0</td><td rowspan="1" colspan="1">46.0</td><td rowspan="1" colspan="1">55.9</td><td rowspan="1" colspan="1">52.7</td><td rowspan="1" colspan="1">1.9</td><td rowspan="1" colspan="1">50.4</td><td rowspan="1" colspan="1">53.8</td><td rowspan="1" colspan="1">51.9</td><td rowspan="1" colspan="1">1.3</td></tr><tr><td rowspan="1" colspan="1">Preanal length (% SL)</td><td rowspan="1" colspan="1">69.1</td><td rowspan="1" colspan="1">65.6</td><td rowspan="1" colspan="1">73.6</td><td rowspan="1" colspan="1">70.2</td><td rowspan="1" colspan="1">1.9</td><td rowspan="1" colspan="1">67.1</td><td rowspan="1" colspan="1">69.7</td><td rowspan="1" colspan="1">68.5</td><td rowspan="1" colspan="1">0.9</td></tr><tr><td rowspan="1" colspan="1">Pectoral – pelvic-fin origin length  (% SL)</td><td rowspan="1" colspan="1">27.5</td><td rowspan="1" colspan="1">24.7</td><td rowspan="1" colspan="1">29.7</td><td rowspan="1" colspan="1">27.0</td><td rowspan="1" colspan="1">1.3</td><td rowspan="1" colspan="1">24.1</td><td rowspan="1" colspan="1">27.2</td><td rowspan="1" colspan="1">25.5</td><td rowspan="1" colspan="1">1.1</td></tr><tr><td rowspan="1" colspan="1">Pelvic – anal-fin origin length (% SL)</td><td rowspan="1" colspan="1">19.8</td><td rowspan="1" colspan="1">16.4</td><td rowspan="1" colspan="1">20.1</td><td rowspan="1" colspan="1">18.5</td><td rowspan="1" colspan="1">1.1</td><td rowspan="1" colspan="1">15.6</td><td rowspan="1" colspan="1">18.2</td><td rowspan="1" colspan="1">17.0</td><td rowspan="1" colspan="1">0.8</td></tr><tr><td rowspan="1" colspan="1">Length of caudal peduncle (% SL)</td><td rowspan="1" colspan="1">18.3</td><td rowspan="1" colspan="1">19.1</td><td rowspan="1" colspan="1">22.3</td><td rowspan="1" colspan="1">20.3</td><td rowspan="1" colspan="1">1.2</td><td rowspan="1" colspan="1">20.9</td><td rowspan="1" colspan="1">22.8</td><td rowspan="1" colspan="1">22.0</td><td rowspan="1" colspan="1">0.6</td></tr><tr><td rowspan="1" colspan="1">Dorsal-fin base length (% SL)</td><td rowspan="1" colspan="1">11.1</td><td rowspan="1" colspan="1">9.5</td><td rowspan="1" colspan="1">11.5</td><td rowspan="1" colspan="1">10.8</td><td rowspan="1" colspan="1">0.6</td><td rowspan="1" colspan="1">10.8</td><td rowspan="1" colspan="1">13.6</td><td rowspan="1" colspan="1">12.0</td><td rowspan="1" colspan="1">1.0</td></tr><tr><td rowspan="1" colspan="1">Dorsal fin depth (% SL)</td><td rowspan="1" colspan="1">17.6</td><td rowspan="1" colspan="1">14.9</td><td rowspan="1" colspan="1">18.3</td><td rowspan="1" colspan="1">17.2</td><td rowspan="1" colspan="1">0.8</td><td rowspan="1" colspan="1">16.3</td><td rowspan="1" colspan="1">19.6</td><td rowspan="1" colspan="1">18.5</td><td rowspan="1" colspan="1">1.1</td></tr><tr><td rowspan="1" colspan="1">Anal-fin base length (% SL)</td><td rowspan="1" colspan="1">11.3</td><td rowspan="1" colspan="1">9.1</td><td rowspan="1" colspan="1">12.0</td><td rowspan="1" colspan="1">10.9</td><td rowspan="1" colspan="1">0.7</td><td rowspan="1" colspan="1">10.0</td><td rowspan="1" colspan="1">13.2</td><td rowspan="1" colspan="1">11.9</td><td rowspan="1" colspan="1">1.1</td></tr><tr><td rowspan="1" colspan="1">Anal fin depth (% SL)</td><td rowspan="1" colspan="1">12.3</td><td rowspan="1" colspan="1">12.4</td><td rowspan="1" colspan="1">15.3</td><td rowspan="1" colspan="1">13.7</td><td rowspan="1" colspan="1">0.8</td><td rowspan="1" colspan="1">12.8</td><td rowspan="1" colspan="1">15.4</td><td rowspan="1" colspan="1">14.3</td><td rowspan="1" colspan="1">1.0</td></tr><tr><td rowspan="1" colspan="1">Pectoral fin length (% SL)</td><td rowspan="1" colspan="1">18.4</td><td rowspan="1" colspan="1">17.0</td><td rowspan="1" colspan="1">19.8</td><td rowspan="1" colspan="1">18.4</td><td rowspan="1" colspan="1">0.8</td><td rowspan="1" colspan="1">22.7</td><td rowspan="1" colspan="1">25.3</td><td rowspan="1" colspan="1">23.6</td><td rowspan="1" colspan="1">0.8</td></tr><tr><td rowspan="1" colspan="1">Pelvic fin length (% SL)</td><td rowspan="1" colspan="1">12.9</td><td rowspan="1" colspan="1">12.4</td><td rowspan="1" colspan="1">15.3</td><td rowspan="1" colspan="1">13.7</td><td rowspan="1" colspan="1">0.8</td><td rowspan="1" colspan="1">15.4</td><td rowspan="1" colspan="1">17.7</td><td rowspan="1" colspan="1">16.6</td><td rowspan="1" colspan="1">0.7</td></tr><tr><td rowspan="1" colspan="1">Head length (% SL)</td><td rowspan="1" colspan="1">27.0</td><td rowspan="1" colspan="1">23.8</td><td rowspan="1" colspan="1">28.2</td><td rowspan="1" colspan="1">26.6</td><td rowspan="1" colspan="1">1.1</td><td rowspan="1" colspan="1">26.1</td><td rowspan="1" colspan="1">28.2</td><td rowspan="1" colspan="1">27.3</td><td rowspan="1" colspan="1">0.6</td></tr><tr><td rowspan="1" colspan="1">Head length (% body depth)</td><td rowspan="1" colspan="1">112.9</td><td rowspan="1" colspan="1">111.0</td><td rowspan="1" colspan="1">132.5</td><td rowspan="1" colspan="1">120.4</td><td rowspan="1" colspan="1">6.6</td><td rowspan="1" colspan="1">114.4</td><td rowspan="1" colspan="1">131.8</td><td rowspan="1" colspan="1">122.8</td><td rowspan="1" colspan="1">5.2</td></tr><tr><td rowspan="1" colspan="1">Head depth at nape (% SL)</td><td rowspan="1" colspan="1">17.4</td><td rowspan="1" colspan="1">15.5</td><td rowspan="1" colspan="1">18.7</td><td rowspan="1" colspan="1">17.3</td><td rowspan="1" colspan="1">0.8</td><td rowspan="1" colspan="1">15.9</td><td rowspan="1" colspan="1">18.1</td><td rowspan="1" colspan="1">17.3</td><td rowspan="1" colspan="1">0.7</td></tr><tr><td rowspan="1" colspan="1">Head depth at nape (% HL)</td><td rowspan="1" colspan="1">64.6</td><td rowspan="1" colspan="1">62.9</td><td rowspan="1" colspan="1">71.8</td><td rowspan="1" colspan="1">65.1</td><td rowspan="1" colspan="1">2.2</td><td rowspan="1" colspan="1">58.5</td><td rowspan="1" colspan="1">66.1</td><td rowspan="1" colspan="1">63.5</td><td rowspan="1" colspan="1">2.7</td></tr><tr><td rowspan="1" colspan="1">Maximum head width (% SL)</td><td rowspan="1" colspan="1">14.8</td><td rowspan="1" colspan="1">12.9</td><td rowspan="1" colspan="1">15.7</td><td rowspan="1" colspan="1">14.8</td><td rowspan="1" colspan="1">0.7</td><td rowspan="1" colspan="1">14.5</td><td rowspan="1" colspan="1">15.7</td><td rowspan="1" colspan="1">14.9</td><td rowspan="1" colspan="1">0.4</td></tr><tr><td rowspan="1" colspan="1">Maximum head width (% HL)</td><td rowspan="1" colspan="1">54.9</td><td rowspan="1" colspan="1">50.6</td><td rowspan="1" colspan="1">59.3</td><td rowspan="1" colspan="1">55.7</td><td rowspan="1" colspan="1">2.7</td><td rowspan="1" colspan="1">52.8</td><td rowspan="1" colspan="1">56.9</td><td rowspan="1" colspan="1">54.7</td><td rowspan="1" colspan="1">1.6</td></tr><tr><td rowspan="1" colspan="1">Maximum cranial width  (% cranium roof length)</td><td rowspan="1" colspan="1">63.5</td><td rowspan="1" colspan="1">62.9</td><td rowspan="1" colspan="1">78.6</td><td rowspan="1" colspan="1">68.6</td><td rowspan="1" colspan="1">4.4</td><td rowspan="1" colspan="1">65.4</td><td rowspan="1" colspan="1">71.7</td><td rowspan="1" colspan="1">68.2</td><td rowspan="1" colspan="1">2.7</td></tr><tr><td rowspan="1" colspan="1">Snout length (% SL)</td><td rowspan="1" colspan="1">8.1</td><td rowspan="1" colspan="1">7.3</td><td rowspan="1" colspan="1">8.8</td><td rowspan="1" colspan="1">8.2</td><td rowspan="1" colspan="1">0.4</td><td rowspan="1" colspan="1">8.5</td><td rowspan="1" colspan="1">9.4</td><td rowspan="1" colspan="1">8.9</td><td rowspan="1" colspan="1">0.4</td></tr><tr><td rowspan="1" colspan="1">Snout length (% HL)</td><td rowspan="1" colspan="1">30.0</td><td rowspan="1" colspan="1">27.9</td><td rowspan="1" colspan="1">33.1</td><td rowspan="1" colspan="1">30.8</td><td rowspan="1" colspan="1">1.6</td><td rowspan="1" colspan="1">31.2</td><td rowspan="1" colspan="1">34.2</td><td rowspan="1" colspan="1">32.5</td><td rowspan="1" colspan="1">1.1</td></tr><tr><td rowspan="1" colspan="1">Eye horizontal diameter (% SL)</td><td rowspan="1" colspan="1">6.0</td><td rowspan="1" colspan="1">4.6</td><td rowspan="1" colspan="1">6.9</td><td rowspan="1" colspan="1">5.9</td><td rowspan="1" colspan="1">0.5</td><td rowspan="1" colspan="1">5.3</td><td rowspan="1" colspan="1">6.8</td><td rowspan="1" colspan="1">6.0</td><td rowspan="1" colspan="1">0.4</td></tr><tr><td rowspan="1" colspan="1">Eye horizontal diameter (% HL)</td><td rowspan="1" colspan="1">22.4</td><td rowspan="1" colspan="1">19.4</td><td rowspan="1" colspan="1">25.2</td><td rowspan="1" colspan="1">22.1</td><td rowspan="1" colspan="1">1.5</td><td rowspan="1" colspan="1">19.5</td><td rowspan="1" colspan="1">24.8</td><td rowspan="1" colspan="1">22.1</td><td rowspan="1" colspan="1">1.8</td></tr><tr><td rowspan="1" colspan="1">Eye horizontal diameter  (% interorbital width)</td><td rowspan="1" colspan="1">70.7</td><td rowspan="1" colspan="1">57.0</td><td rowspan="1" colspan="1">80.2</td><td rowspan="1" colspan="1">68.2</td><td rowspan="1" colspan="1">6.9</td><td rowspan="1" colspan="1">60.2</td><td rowspan="1" colspan="1">71.8</td><td rowspan="1" colspan="1">65.1</td><td rowspan="1" colspan="1">4.3</td></tr><tr><td rowspan="1" colspan="1">Postorbital distance (% HL)</td><td rowspan="1" colspan="1">51.9</td><td rowspan="1" colspan="1">47.9</td><td rowspan="1" colspan="1">55.6</td><td rowspan="1" colspan="1">51.9</td><td rowspan="1" colspan="1">2.4</td><td rowspan="1" colspan="1">46.2</td><td rowspan="1" colspan="1">53.1</td><td rowspan="1" colspan="1">50.8</td><td rowspan="1" colspan="1">2.3</td></tr><tr><td rowspan="1" colspan="1">Interorbital width (% SL)</td><td rowspan="1" colspan="1">8.5</td><td rowspan="1" colspan="1">7.7</td><td rowspan="1" colspan="1">9.2</td><td rowspan="1" colspan="1">8.7</td><td rowspan="1" colspan="1">0.4</td><td rowspan="1" colspan="1">8.4</td><td rowspan="1" colspan="1">9.8</td><td rowspan="1" colspan="1">9.3</td><td rowspan="1" colspan="1">0.5</td></tr><tr><td rowspan="1" colspan="1">Interorbital width (% HL)</td><td rowspan="1" colspan="1">31.6</td><td rowspan="1" colspan="1">29.6</td><td rowspan="1" colspan="1">34.8</td><td rowspan="1" colspan="1">32.6</td><td rowspan="1" colspan="1">1.7</td><td rowspan="1" colspan="1">30.8</td><td rowspan="1" colspan="1">35.8</td><td rowspan="1" colspan="1">34.0</td><td rowspan="1" colspan="1">1.5</td></tr><tr><td rowspan="1" colspan="1">Length of upper jaw (% HL)</td><td rowspan="1" colspan="1">27.8</td><td rowspan="1" colspan="1">27.0</td><td rowspan="1" colspan="1">31.0</td><td rowspan="1" colspan="1">29.2</td><td rowspan="1" colspan="1">1.0</td><td rowspan="1" colspan="1">27.0</td><td rowspan="1" colspan="1">30.9</td><td rowspan="1" colspan="1">29.0</td><td rowspan="1" colspan="1">1.1</td></tr><tr><td rowspan="1" colspan="1">Length of upper jaw (% SL)</td><td rowspan="1" colspan="1">7.5</td><td rowspan="1" colspan="1">6.4</td><td rowspan="1" colspan="1">8.3</td><td rowspan="1" colspan="1">7.8</td><td rowspan="1" colspan="1">0.4</td><td rowspan="1" colspan="1">7.5</td><td rowspan="1" colspan="1">8.4</td><td rowspan="1" colspan="1">7.9</td><td rowspan="1" colspan="1">0.3</td></tr><tr><td rowspan="1" colspan="1">Length of lower jaw (% SL)</td><td rowspan="1" colspan="1">9.9</td><td rowspan="1" colspan="1">8.3</td><td rowspan="1" colspan="1">11.3</td><td rowspan="1" colspan="1">10.3</td><td rowspan="1" colspan="1">0.8</td><td rowspan="1" colspan="1">9.5</td><td rowspan="1" colspan="1">11.0</td><td rowspan="1" colspan="1">10.3</td><td rowspan="1" colspan="1">0.6</td></tr><tr><td rowspan="1" colspan="1">Length of lower jaw (% HL)</td><td rowspan="1" colspan="1">36.7</td><td rowspan="1" colspan="1">35.0</td><td rowspan="1" colspan="1">42.2</td><td rowspan="1" colspan="1">38.7</td><td rowspan="1" colspan="1">2.2</td><td rowspan="1" colspan="1">34.8</td><td rowspan="1" colspan="1">41.2</td><td rowspan="1" colspan="1">37.8</td><td rowspan="1" colspan="1">2.1</td></tr><tr><td rowspan="1" colspan="1">Length of lower jaw  (% interorbital width)</td><td rowspan="1" colspan="1">116.0</td><td rowspan="1" colspan="1">106.5</td><td rowspan="1" colspan="1">132.5</td><td rowspan="1" colspan="1">120.6</td><td rowspan="1" colspan="1">6.4</td><td rowspan="1" colspan="1">101.6</td><td rowspan="1" colspan="1">121.9</td><td rowspan="1" colspan="1">113.7</td><td rowspan="1" colspan="1">6.9</td></tr><tr><td rowspan="1" colspan="1">Length of lower jaw  (% depth of operculum)</td><td rowspan="1" colspan="1">107.2</td><td rowspan="1" colspan="1">106.5</td><td rowspan="1" colspan="1">117.9</td><td rowspan="1" colspan="1">112.5</td><td rowspan="1" colspan="1">3.0</td><td rowspan="1" colspan="1">109.6</td><td rowspan="1" colspan="1">119.2</td><td rowspan="1" colspan="1">112.7</td><td rowspan="1" colspan="1">3.5</td></tr></tbody></table></table-wrap><table-wrap id="T4" position="float" orientation="portrait"><label>Table 1d.</label><caption><p>Morphometric data of <italic><tp:taxon-name>Telestes metohiensis</tp:taxon-name></italic>.</p></caption><table><tbody><tr><th rowspan="3" colspan="1"/><th rowspan="1" colspan="9"><italic><tp:taxon-name>Telestes metohiensis</tp:taxon-name></italic> (<italic>affinis</italic> nomen museale), Nevesinjsko Polje</th></tr><tr><th rowspan="1" colspan="1">lectotype</th><th rowspan="1" colspan="4">females, n=33</th><th rowspan="1" colspan="4">males, n=14</th></tr><tr><th rowspan="1" colspan="1"/><th rowspan="1" colspan="1">min</th><th rowspan="1" colspan="1">max</th><th rowspan="1" colspan="1">mean</th><th rowspan="1" colspan="1">SD</th><th rowspan="1" colspan="1">min</th><th rowspan="1" colspan="1">max</th><th rowspan="1" colspan="1">M</th><th rowspan="1" colspan="1">sd</th></tr><tr><td rowspan="1" colspan="1">SL, mm</td><td rowspan="1" colspan="1">87.9</td><td rowspan="1" colspan="1">57.8</td><td rowspan="1" colspan="1">113.8</td><td rowspan="1" colspan="1">79.5</td><td rowspan="1" colspan="1"/><td rowspan="1" colspan="1">57.7</td><td rowspan="1" colspan="1">86.2</td><td rowspan="1" colspan="1">70.4</td><td rowspan="1" colspan="1"/></tr><tr><td rowspan="1" colspan="1">Maximum body depth (% SL)</td><td rowspan="1" colspan="1">23.9</td><td rowspan="1" colspan="1">19.3</td><td rowspan="1" colspan="1">24.1</td><td rowspan="1" colspan="1">21.8</td><td rowspan="1" colspan="1">1.1</td><td rowspan="1" colspan="1">19.8</td><td rowspan="1" colspan="1">23.8</td><td rowspan="1" colspan="1">21.6</td><td rowspan="1" colspan="1">1.4</td></tr><tr><td rowspan="1" colspan="1">Depth of caudal peduncle (% SL)</td><td rowspan="1" colspan="1">11.3</td><td rowspan="1" colspan="1">9.0</td><td rowspan="1" colspan="1">12.0</td><td rowspan="1" colspan="1">10.7</td><td rowspan="1" colspan="1">0.7</td><td rowspan="1" colspan="1">9.6</td><td rowspan="1" colspan="1">12.3</td><td rowspan="1" colspan="1">11.1</td><td rowspan="1" colspan="1">0.7</td></tr><tr><td rowspan="1" colspan="1">Depth of caudal peduncle  (% length of caudal peduncle)</td><td rowspan="1" colspan="1">61.5</td><td rowspan="1" colspan="1">42.7</td><td rowspan="1" colspan="1">60.0</td><td rowspan="1" colspan="1">54.2</td><td rowspan="1" colspan="1">4.5</td><td rowspan="1" colspan="1">43.6</td><td rowspan="1" colspan="1">59.9</td><td rowspan="1" colspan="1">51.8</td><td rowspan="1" colspan="1">4.2</td></tr><tr><td rowspan="1" colspan="1">Maximum body width (% SL)</td><td rowspan="1" colspan="1">16.0</td><td rowspan="1" colspan="1">11.6</td><td rowspan="1" colspan="1">17.6</td><td rowspan="1" colspan="1">14.5</td><td rowspan="1" colspan="1">1.4</td><td rowspan="1" colspan="1">11.0</td><td rowspan="1" colspan="1">16.6</td><td rowspan="1" colspan="1">14.3</td><td rowspan="1" colspan="1">1.7</td></tr><tr><td rowspan="1" colspan="1">Predorsal length (% SL)</td><td rowspan="1" colspan="1">57.6</td><td rowspan="1" colspan="1">54.2</td><td rowspan="1" colspan="1">59.4</td><td rowspan="1" colspan="1">57.1</td><td rowspan="1" colspan="1">1.3</td><td rowspan="1" colspan="1">54.4</td><td rowspan="1" colspan="1">58.4</td><td rowspan="1" colspan="1">56.3</td><td rowspan="1" colspan="1">1.0</td></tr><tr><td rowspan="1" colspan="1">Postdorsal length (% SL)</td><td rowspan="1" colspan="1">33.4</td><td rowspan="1" colspan="1">29.9</td><td rowspan="1" colspan="1">36.4</td><td rowspan="1" colspan="1">34.0</td><td rowspan="1" colspan="1">1.3</td><td rowspan="1" colspan="1">33.8</td><td rowspan="1" colspan="1">36.5</td><td rowspan="1" colspan="1">35.2</td><td rowspan="1" colspan="1">0.7</td></tr><tr><td rowspan="1" colspan="1">Prepelvic length (% SL)</td><td rowspan="1" colspan="1">52.0</td><td rowspan="1" colspan="1">51.6</td><td rowspan="1" colspan="1">55.1</td><td rowspan="1" colspan="1">53.3</td><td rowspan="1" colspan="1">1.0</td><td rowspan="1" colspan="1">50.1</td><td rowspan="1" colspan="1">54.6</td><td rowspan="1" colspan="1">51.6</td><td rowspan="1" colspan="1">1.2</td></tr><tr><td rowspan="1" colspan="1">Preanal length (% SL)</td><td rowspan="1" colspan="1">69.1</td><td rowspan="1" colspan="1">67.8</td><td rowspan="1" colspan="1">73.4</td><td rowspan="1" colspan="1">70.9</td><td rowspan="1" colspan="1">1.3</td><td rowspan="1" colspan="1">65.9</td><td rowspan="1" colspan="1">70.3</td><td rowspan="1" colspan="1">68.8</td><td rowspan="1" colspan="1">1.3</td></tr><tr><td rowspan="1" colspan="1">Pectoral – pelvic-fin origin length (% SL)</td><td rowspan="1" colspan="1">27.5</td><td rowspan="1" colspan="1">24.2</td><td rowspan="1" colspan="1">30.0</td><td rowspan="1" colspan="1">25.9</td><td rowspan="1" colspan="1">1.2</td><td rowspan="1" colspan="1">21.7</td><td rowspan="1" colspan="1">25.4</td><td rowspan="1" colspan="1">23.8</td><td rowspan="1" colspan="1">1.0</td></tr><tr><td rowspan="1" colspan="1">Pelvic – anal-fin origin length (% SL)</td><td rowspan="1" colspan="1">19.8</td><td rowspan="1" colspan="1">16.7</td><td rowspan="1" colspan="1">44.1</td><td rowspan="1" colspan="1">19.4</td><td rowspan="1" colspan="1">4.6</td><td rowspan="1" colspan="1">15.6</td><td rowspan="1" colspan="1">19.9</td><td rowspan="1" colspan="1">17.5</td><td rowspan="1" colspan="1">1.3</td></tr><tr><td rowspan="1" colspan="1">Length of caudal peduncle (% SL)</td><td rowspan="1" colspan="1">18.3</td><td rowspan="1" colspan="1">18.0</td><td rowspan="1" colspan="1">21.3</td><td rowspan="1" colspan="1">19.7</td><td rowspan="1" colspan="1">0.9</td><td rowspan="1" colspan="1">20.0</td><td rowspan="1" colspan="1">23.2</td><td rowspan="1" colspan="1">21.4</td><td rowspan="1" colspan="1">0.8</td></tr><tr><td rowspan="1" colspan="1">Dorsal-fin base length (% SL)</td><td rowspan="1" colspan="1">11.1</td><td rowspan="1" colspan="1">9.4</td><td rowspan="1" colspan="1">12.9</td><td rowspan="1" colspan="1">11.1</td><td rowspan="1" colspan="1">0.8</td><td rowspan="1" colspan="1">8.1</td><td rowspan="1" colspan="1">12.1</td><td rowspan="1" colspan="1">10.4</td><td rowspan="1" colspan="1">1.2</td></tr><tr><td rowspan="1" colspan="1">Dorsal fin depth (% SL)</td><td rowspan="1" colspan="1">17.6</td><td rowspan="1" colspan="1">15.8</td><td rowspan="1" colspan="1">20.4</td><td rowspan="1" colspan="1">17.9</td><td rowspan="1" colspan="1">1.4</td><td rowspan="1" colspan="1">15.9</td><td rowspan="1" colspan="1">21.8</td><td rowspan="1" colspan="1">18.0</td><td rowspan="1" colspan="1">1.5</td></tr><tr><td rowspan="1" colspan="1">Anal-fin base length (% SL)</td><td rowspan="1" colspan="1">11.3</td><td rowspan="1" colspan="1">9.4</td><td rowspan="1" colspan="1">12.0</td><td rowspan="1" colspan="1">10.9</td><td rowspan="1" colspan="1">0.6</td><td rowspan="1" colspan="1">10.5</td><td rowspan="1" colspan="1">13.2</td><td rowspan="1" colspan="1">11.4</td><td rowspan="1" colspan="1">0.7</td></tr><tr><td rowspan="1" colspan="1">Anal fin depth (% SL)</td><td rowspan="1" colspan="1">12.3</td><td rowspan="1" colspan="1">10.6</td><td rowspan="1" colspan="1">15.0</td><td rowspan="1" colspan="1">13.1</td><td rowspan="1" colspan="1">1.1</td><td rowspan="1" colspan="1">12.0</td><td rowspan="1" colspan="1">16.2</td><td rowspan="1" colspan="1">14.0</td><td rowspan="1" colspan="1">1.4</td></tr><tr><td rowspan="1" colspan="1">Pectoral fin length (% SL)</td><td rowspan="1" colspan="1">18.4</td><td rowspan="1" colspan="1">18.0</td><td rowspan="1" colspan="1">21.9</td><td rowspan="1" colspan="1">20.2</td><td rowspan="1" colspan="1">1.0</td><td rowspan="1" colspan="1">21.8</td><td rowspan="1" colspan="1">26.4</td><td rowspan="1" colspan="1">23.8</td><td rowspan="1" colspan="1">1.4</td></tr><tr><td rowspan="1" colspan="1">Pelvic fin length (% SL)</td><td rowspan="1" colspan="1">12.9</td><td rowspan="1" colspan="1">12.5</td><td rowspan="1" colspan="1">15.6</td><td rowspan="1" colspan="1">14.1</td><td rowspan="1" colspan="1">0.8</td><td rowspan="1" colspan="1">14.2</td><td rowspan="1" colspan="1">17.5</td><td rowspan="1" colspan="1">15.7</td><td rowspan="1" colspan="1">0.9</td></tr><tr><td rowspan="1" colspan="1">Head length (% SL)</td><td rowspan="1" colspan="1">27.0</td><td rowspan="1" colspan="1">26.7</td><td rowspan="1" colspan="1">29.4</td><td rowspan="1" colspan="1">27.8</td><td rowspan="1" colspan="1">0.8</td><td rowspan="1" colspan="1">26.3</td><td rowspan="1" colspan="1">30.1</td><td rowspan="1" colspan="1">28.0</td><td rowspan="1" colspan="1">1.1</td></tr><tr><td rowspan="1" colspan="1">Head length (% body depth)</td><td rowspan="1" colspan="1">112.9</td><td rowspan="1" colspan="1">114.5</td><td rowspan="1" colspan="1">142.6</td><td rowspan="1" colspan="1">127.4</td><td rowspan="1" colspan="1">6.6</td><td rowspan="1" colspan="1">116.5</td><td rowspan="1" colspan="1">142.9</td><td rowspan="1" colspan="1">130.0</td><td rowspan="1" colspan="1">8.5</td></tr><tr><td rowspan="1" colspan="1">Head depth at nape (% SL)</td><td rowspan="1" colspan="1">17.4</td><td rowspan="1" colspan="1">16.5</td><td rowspan="1" colspan="1">18.7</td><td rowspan="1" colspan="1">17.6</td><td rowspan="1" colspan="1">0.6</td><td rowspan="1" colspan="1">15.7</td><td rowspan="1" colspan="1">18.8</td><td rowspan="1" colspan="1">17.3</td><td rowspan="1" colspan="1">0.9</td></tr><tr><td rowspan="1" colspan="1">Head depth at nape (% HL)</td><td rowspan="1" colspan="1">64.6</td><td rowspan="1" colspan="1">60.0</td><td rowspan="1" colspan="1">67.9</td><td rowspan="1" colspan="1">63.4</td><td rowspan="1" colspan="1">1.8</td><td rowspan="1" colspan="1">57.1</td><td rowspan="1" colspan="1">65.9</td><td rowspan="1" colspan="1">62.0</td><td rowspan="1" colspan="1">2.9</td></tr><tr><td rowspan="1" colspan="1">Maximum head width (% SL)</td><td rowspan="1" colspan="1">14.8</td><td rowspan="1" colspan="1">13.7</td><td rowspan="1" colspan="1">16.6</td><td rowspan="1" colspan="1">14.9</td><td rowspan="1" colspan="1">0.6</td><td rowspan="1" colspan="1">13.3</td><td rowspan="1" colspan="1">16.2</td><td rowspan="1" colspan="1">14.7</td><td rowspan="1" colspan="1">0.8</td></tr><tr><td rowspan="1" colspan="1">Maximum head width (% HL)</td><td rowspan="1" colspan="1">54.9</td><td rowspan="1" colspan="1">50.5</td><td rowspan="1" colspan="1">61.2</td><td rowspan="1" colspan="1">53.7</td><td rowspan="1" colspan="1">2.3</td><td rowspan="1" colspan="1">51.0</td><td rowspan="1" colspan="1">57.4</td><td rowspan="1" colspan="1">53.0</td><td rowspan="1" colspan="1">2.4</td></tr><tr><td rowspan="1" colspan="1">Maximum cranial width  (% cranium roof length)</td><td rowspan="1" colspan="1">63.5</td><td rowspan="1" colspan="1">64.9</td><td rowspan="1" colspan="1">79.6</td><td rowspan="1" colspan="1">72.5</td><td rowspan="1" colspan="1">4.3</td><td rowspan="1" colspan="1">66.3</td><td rowspan="1" colspan="1">75.8</td><td rowspan="1" colspan="1">69.1</td><td rowspan="1" colspan="1">2.8</td></tr><tr><td rowspan="1" colspan="1">Snout length (% SL)</td><td rowspan="1" colspan="1">8.1</td><td rowspan="1" colspan="1">7.9</td><td rowspan="1" colspan="1">9.8</td><td rowspan="1" colspan="1">8.7</td><td rowspan="1" colspan="1">0.5</td><td rowspan="1" colspan="1">7.7</td><td rowspan="1" colspan="1">9.3</td><td rowspan="1" colspan="1">8.6</td><td rowspan="1" colspan="1">0.4</td></tr><tr><td rowspan="1" colspan="1">Snout length (% HL)</td><td rowspan="1" colspan="1">30.0</td><td rowspan="1" colspan="1">29.4</td><td rowspan="1" colspan="1">33.4</td><td rowspan="1" colspan="1">31.3</td><td rowspan="1" colspan="1">1.1</td><td rowspan="1" colspan="1">27.2</td><td rowspan="1" colspan="1">33.0</td><td rowspan="1" colspan="1">30.8</td><td rowspan="1" colspan="1">1.6</td></tr><tr><td rowspan="1" colspan="1">Eye horizontal diameter (% SL)</td><td rowspan="1" colspan="1">6.0</td><td rowspan="1" colspan="1">4.7</td><td rowspan="1" colspan="1">7.7</td><td rowspan="1" colspan="1">6.1</td><td rowspan="1" colspan="1">0.7</td><td rowspan="1" colspan="1">5.4</td><td rowspan="1" colspan="1">8.0</td><td rowspan="1" colspan="1">6.3</td><td rowspan="1" colspan="1">0.7</td></tr><tr><td rowspan="1" colspan="1">Eye horizontal diameter (% HL)</td><td rowspan="1" colspan="1">22.4</td><td rowspan="1" colspan="1">17.3</td><td rowspan="1" colspan="1">27.3</td><td rowspan="1" colspan="1">21.9</td><td rowspan="1" colspan="1">2.5</td><td rowspan="1" colspan="1">20.6</td><td rowspan="1" colspan="1">26.4</td><td rowspan="1" colspan="1">22.5</td><td rowspan="1" colspan="1">2.0</td></tr><tr><td rowspan="1" colspan="1">Eye horizontal diameter  (% interorbital width)</td><td rowspan="1" colspan="1">70.7</td><td rowspan="1" colspan="1">52.0</td><td rowspan="1" colspan="1">86.7</td><td rowspan="1" colspan="1">67.5</td><td rowspan="1" colspan="1">8.3</td><td rowspan="1" colspan="1">59.8</td><td rowspan="1" colspan="1">92.5</td><td rowspan="1" colspan="1">73.1</td><td rowspan="1" colspan="1">11.9</td></tr><tr><td rowspan="1" colspan="1">Postorbital distance (% HL)</td><td rowspan="1" colspan="1">51.9</td><td rowspan="1" colspan="1">49.7</td><td rowspan="1" colspan="1">57.2</td><td rowspan="1" colspan="1">53.3</td><td rowspan="1" colspan="1">1.9</td><td rowspan="1" colspan="1">48.1</td><td rowspan="1" colspan="1">54.4</td><td rowspan="1" colspan="1">51.2</td><td rowspan="1" colspan="1">1.8</td></tr><tr><td rowspan="1" colspan="1">Interorbital width (% SL)</td><td rowspan="1" colspan="1">8.5</td><td rowspan="1" colspan="1">8.0</td><td rowspan="1" colspan="1">10.0</td><td rowspan="1" colspan="1">9.0</td><td rowspan="1" colspan="1">0.6</td><td rowspan="1" colspan="1">7.5</td><td rowspan="1" colspan="1">9.9</td><td rowspan="1" colspan="1">8.7</td><td rowspan="1" colspan="1">0.8</td></tr><tr><td rowspan="1" colspan="1">Interorbital width (% HL)</td><td rowspan="1" colspan="1">31.6</td><td rowspan="1" colspan="1">29.7</td><td rowspan="1" colspan="1">35.9</td><td rowspan="1" colspan="1">32.5</td><td rowspan="1" colspan="1">1.9</td><td rowspan="1" colspan="1">26.2</td><td rowspan="1" colspan="1">34.8</td><td rowspan="1" colspan="1">31.2</td><td rowspan="1" colspan="1">2.7</td></tr><tr><td rowspan="1" colspan="1">Length of upper jaw (% HL)</td><td rowspan="1" colspan="1">27.8</td><td rowspan="1" colspan="1">26.7</td><td rowspan="1" colspan="1">30.5</td><td rowspan="1" colspan="1">28.7</td><td rowspan="1" colspan="1">0.9</td><td rowspan="1" colspan="1">27.4</td><td rowspan="1" colspan="1">29.8</td><td rowspan="1" colspan="1">28.5</td><td rowspan="1" colspan="1">0.8</td></tr><tr><td rowspan="1" colspan="1">Length of upper jaw (% SL)</td><td rowspan="1" colspan="1">7.5</td><td rowspan="1" colspan="1">7.2</td><td rowspan="1" colspan="1">8.7</td><td rowspan="1" colspan="1">8.0</td><td rowspan="1" colspan="1">0.4</td><td rowspan="1" colspan="1">7.3</td><td rowspan="1" colspan="1">8.9</td><td rowspan="1" colspan="1">8.0</td><td rowspan="1" colspan="1">0.5</td></tr><tr><td rowspan="1" colspan="1">Length of lower jaw (% SL)</td><td rowspan="1" colspan="1">9.9</td><td rowspan="1" colspan="1">10.0</td><td rowspan="1" colspan="1">12.2</td><td rowspan="1" colspan="1">10.7</td><td rowspan="1" colspan="1">0.5</td><td rowspan="1" colspan="1">10.0</td><td rowspan="1" colspan="1">12.5</td><td rowspan="1" colspan="1">11.0</td><td rowspan="1" colspan="1">0.9</td></tr><tr><td rowspan="1" colspan="1">Length of lower jaw (% HL)</td><td rowspan="1" colspan="1">36.7</td><td rowspan="1" colspan="1">36.3</td><td rowspan="1" colspan="1">43.8</td><td rowspan="1" colspan="1">38.5</td><td rowspan="1" colspan="1">1.5</td><td rowspan="1" colspan="1">36.3</td><td rowspan="1" colspan="1">44.0</td><td rowspan="1" colspan="1">38.9</td><td rowspan="1" colspan="1">2.5</td></tr><tr><td rowspan="1" colspan="1">Length of lower jaw  (% interorbital width)</td><td rowspan="1" colspan="1">116.0</td><td rowspan="1" colspan="1">110.0</td><td rowspan="1" colspan="1">133.8</td><td rowspan="1" colspan="1">121.2</td><td rowspan="1" colspan="1">6.0</td><td rowspan="1" colspan="1">109.1</td><td rowspan="1" colspan="1">138.7</td><td rowspan="1" colspan="1">123.0</td><td rowspan="1" colspan="1">9.8</td></tr><tr><td rowspan="1" colspan="1">Length of lower jaw  (% depth of operculum)</td><td rowspan="1" colspan="1">116.5</td><td rowspan="1" colspan="1">110.8</td><td rowspan="1" colspan="1">133.8</td><td rowspan="1" colspan="1">116.1</td><td rowspan="1" colspan="1">4.9</td><td rowspan="1" colspan="1">111.5</td><td rowspan="1" colspan="1">132.3</td><td rowspan="1" colspan="1">118.5</td><td rowspan="1" colspan="1">7.0</td></tr></tbody></table></table-wrap><fig id="F1" position="float" orientation="portrait"><label>Figure 1.</label><caption><p><bold>a</bold> <italic><tp:taxon-name>Telestes dabar</tp:taxon-name></italic>, holotype, female, 79.1 mm SL, NMW 95295, Bosnia &amp; Herzegovina: Opačica River, Dabarsko Polje <bold>b</bold> <italic><tp:taxon-name>Telestes metohiensis</tp:taxon-name></italic>, female, 82.1 mm SL, PZC 293, Bosnia &amp; Herzegovina: Zovidolka River (Zalomka River system), Nevesinjsko Polje.</p></caption><graphic xmlns:xlink="http://www.w3.org/1999/xlink" xlink:href="ZooKeys-180-053-g001.jpg" position="float" orientation="portrait" xlink:type="simple"/></fig><fig id="F2" position="float" orientation="portrait"><label>Figure 2.</label><caption><p><bold>a</bold> <italic><tp:taxon-name>Telestes dabar</tp:taxon-name></italic>, male paratype, live specimen, ZISP 54995, 58.9 mm SL, Bosnia &amp; Herzegovina: Opačica River, Dabarsko Polje <bold>b</bold> <italic><tp:taxon-name>Telestes metohiensis</tp:taxon-name></italic>, live specimen, male, 86.2 mm SL, PZC 567, Bosnia &amp; Herzegovina: spring Ljeskovik in Zalomka River, Nevesinjsko Polje <bold>c</bold> <italic><tp:taxon-name>Telestes metohiensis</tp:taxon-name></italic>, live specimen, male, 84.5 mm SL, PZC 566, Bosnia &amp; Herzegovina: Zovidolka River (Zalomka River system), Nevesinjsko Polje.</p></caption><graphic xmlns:xlink="http://www.w3.org/1999/xlink" xlink:href="ZooKeys-180-053-g002.jpg" position="float" orientation="portrait" xlink:type="simple"/></fig><fig id="F3" position="float" orientation="portrait"><label>Figure 3.</label><caption><p><bold>a</bold> <italic><tp:taxon-name>Telestes dabar</tp:taxon-name></italic>, alizarin stained specimen, PZC 575, 63.7 mm SL, Bosnia &amp; Herzegovina: Vrijeka River, Dabarsko Polje <bold>b</bold> <italic><tp:taxon-name>Telestes metohiensis</tp:taxon-name></italic>, alizarin stained specimen, 63.3 mm SL, PZC 312, Bosnia &amp; Herzegovina: spring Ljeskovik in Zalomka River, Nevesinjsko Polje.</p></caption><graphic xmlns:xlink="http://www.w3.org/1999/xlink" xlink:href="ZooKeys-180-053-g003.jpg" position="float" orientation="portrait" xlink:type="simple"/></fig><p>Dorsal fin with 7½ (9 specimens), 8½ (151) or 9½ (1) branched rays, 8½ in holotype. Dorsal-fin origin above posterior end of pelvic-fin base. Anal fin with 8½ (153) or 9½ (8) branched rays, 8½ in holotype. Outer margin of anal fin slightly concave or almost straight. Caudal fin moderately forked, lobes weakly pointed, with 9+8 principal branched rays.</p><p>Total gill rakers (<xref ref-type="table" rid="T5">Table 2</xref>) 9 (20) or 10 (20), 10 in holotype. Pharyngeal teeth 5–4, hooked, slightly serrated (examined in 5 specimens).</p><table-wrap id="T5" position="float" orientation="portrait"><label>Table 2.</label><caption><p>Gill-raker counts in <italic><tp:taxon-name>Telestes dabar</tp:taxon-name></italic>, <italic><tp:taxon-name>Telestes miloradi</tp:taxon-name></italic> and <italic><tp:taxon-name>Telestes metohiensis</tp:taxon-name></italic>.</p></caption><table><tbody><tr><th rowspan="1" colspan="1"/><th rowspan="1" colspan="1">7</th><th rowspan="1" colspan="1">8</th><th rowspan="1" colspan="1">9</th><th rowspan="1" colspan="1">10</th><th rowspan="1" colspan="1">mean</th><th rowspan="1" colspan="1">SD</th></tr><tr><td rowspan="1" colspan="1"><italic><tp:taxon-name>Telestes dabar</tp:taxon-name></italic></td><td rowspan="1" colspan="1"/><td rowspan="1" colspan="1"/><td rowspan="1" colspan="1">20</td><td rowspan="1" colspan="1">20</td><td rowspan="1" colspan="1">9.5</td><td rowspan="1" colspan="1">0.51</td></tr><tr><td rowspan="1" colspan="1"><italic><tp:taxon-name>Telestes miloradi</tp:taxon-name></italic></td><td rowspan="1" colspan="1"/><td rowspan="1" colspan="1">1</td><td rowspan="1" colspan="1">11</td><td rowspan="1" colspan="1">6</td><td rowspan="1" colspan="1">9.3</td><td rowspan="1" colspan="1">0.57</td></tr><tr><td rowspan="1" colspan="1"><italic><tp:taxon-name>Telestes metohiensis</tp:taxon-name></italic>, Gatačko Polje</td><td rowspan="1" colspan="1">2</td><td rowspan="1" colspan="1">33</td><td rowspan="1" colspan="1">15</td><td rowspan="1" colspan="1">1</td><td rowspan="1" colspan="1">8.3</td><td rowspan="1" colspan="1">0.58</td></tr><tr><td rowspan="1" colspan="1"><italic><tp:taxon-name>Telestes metohiensis</tp:taxon-name></italic>, Nevesinjsko Polje</td><td rowspan="1" colspan="1">6</td><td rowspan="1" colspan="1">28</td><td rowspan="1" colspan="1">12</td><td rowspan="1" colspan="1">1</td><td rowspan="1" colspan="1">8.2</td><td rowspan="1" colspan="1">0.67</td></tr></tbody></table></table-wrap><p>Scales covering entire body including pre-pectoral area and abdomen, non-overlapping on most parts of body but overlapping in triangular-shaped area just behind pectoral girdle and usually on caudal peduncle at least behind anal fin (<xref ref-type="fig" rid="F3">Fig. 3a</xref>); lateral-line scales always overlapping, sometimes a few posteriormost scales not overlapping. Scales irregularly set but close to one another. Most flank scales oval, somewhat deeper than long; scales on caudal peduncle more elongated (longer than deep) having prominent posterior attenuation. Trunk scales smaller than lateral-line scales but not co<!--PageBreak--><!--PageBreak--><!--PageBreak--><!--PageBreak--><!--PageBreak-->nsiderably so.All scales well ossified, usuallyvisible without staining. In live specimens, scales clearly visible because of some silver highlights (<xref ref-type="fig" rid="F2">Fig. 2a</xref>). Lateral line complete (2 specimens), long but incomplete (5) or interrupted (33) as in specimen in <xref ref-type="fig" rid="F3">Fig. 3a</xref>; if interrupted, gaps typically comprising absence of a few scales in a few places, 24–69 in total (<xref ref-type="table" rid="T6">Table 3</xref>), 65 with one interruption in holotype. Lateral line making clear curvature above anal-fin origin. Number of scales in total lateral series 62–69 (modal range 65–67), 68 in holotype.</p><table-wrap id="T6" position="float" orientation="portrait"><label>Table 3.</label><caption><p>Total lateral-line scale and total lateral-series scales counts in <italic><tp:taxon-name>Telestes dabar</tp:taxon-name></italic>, <italic><tp:taxon-name>Telestes miloradi</tp:taxon-name></italic> and  <italic><tp:taxon-name>Telestes metohiensis</tp:taxon-name></italic>.</p></caption><table><tbody><tr><td rowspan="1" colspan="1"/><td rowspan="1" colspan="8">Total lateral-line scales</td><td rowspan="1" colspan="3">Total lateral-series scales</td></tr><tr><td rowspan="1" colspan="1"/><td rowspan="1" colspan="1">0–53</td><td rowspan="1" colspan="1">54–57</td><td rowspan="1" colspan="1">58–61</td><td rowspan="1" colspan="1">62–65</td><td rowspan="1" colspan="1">66–69</td><td rowspan="1" colspan="1">70–73</td><td rowspan="1" colspan="1">mean</td><td rowspan="1" colspan="1">SD</td><td rowspan="1" colspan="1">range</td><td rowspan="1" colspan="1">mean</td><td rowspan="1" colspan="1">SD</td></tr><tr><td rowspan="1" colspan="1"><italic><tp:taxon-name>Telestes dabar</tp:taxon-name></italic></td><td rowspan="1" colspan="1">5</td><td rowspan="1" colspan="1">17</td><td rowspan="1" colspan="1">8</td><td rowspan="1" colspan="1">7</td><td rowspan="1" colspan="1">3</td><td rowspan="1" colspan="1"/><td rowspan="1" colspan="1">54.2</td><td rowspan="1" colspan="1">9.58</td><td rowspan="1" colspan="1">62–69</td><td rowspan="1" colspan="1">66.6</td><td rowspan="1" colspan="1">2.41</td></tr><tr><td rowspan="1" colspan="1"><italic><tp:taxon-name>Telestes miloradi</tp:taxon-name></italic></td><td rowspan="1" colspan="1"/><td rowspan="1" colspan="1">6</td><td rowspan="1" colspan="1">5</td><td rowspan="1" colspan="1">5</td><td rowspan="1" colspan="1">2</td><td rowspan="1" colspan="1"/><td rowspan="1" colspan="1">60.3</td><td rowspan="1" colspan="1">3.91</td><td rowspan="1" colspan="1">58–69</td><td rowspan="1" colspan="1">62.8</td><td rowspan="1" colspan="1">2.93</td></tr><tr><td rowspan="1" colspan="1"><italic><tp:taxon-name>Telestes metohiensis</tp:taxon-name></italic>, Gatačko Polje</td><td rowspan="1" colspan="1"/><td rowspan="1" colspan="1">11</td><td rowspan="1" colspan="1">10</td><td rowspan="1" colspan="1">25</td><td rowspan="1" colspan="1">5</td><td rowspan="1" colspan="1"/><td rowspan="1" colspan="1">61.0</td><td rowspan="1" colspan="1">3.92</td><td rowspan="1" colspan="1">56–71</td><td rowspan="1" colspan="1">63.5</td><td rowspan="1" colspan="1">3.74</td></tr><tr><td rowspan="1" colspan="1"><italic><tp:taxon-name>Telestes metohiensis</tp:taxon-name></italic>, Nevesinjsko Polje</td><td rowspan="1" colspan="1">1</td><td rowspan="1" colspan="1">9</td><td rowspan="1" colspan="1">11</td><td rowspan="1" colspan="1">19</td><td rowspan="1" colspan="1">5</td><td rowspan="1" colspan="1">2</td><td rowspan="1" colspan="1">61.1</td><td rowspan="1" colspan="1">5.32</td><td rowspan="1" colspan="1">60–71</td><td rowspan="1" colspan="1">65.0</td><td rowspan="1" colspan="1">3.07</td></tr></tbody></table></table-wrap><p>Parietal segment of CSO lacking. CPM not communicating with CIO, terminating over the upper margin of opercular antedorsal process. CSO complete with 8, rarely 7 or 9, pores. CIO complete with 14–17 pores and with 4 canal openings on first infraorbital. CPM complete or interrupted between the angulo-articular and preoperculum and/or between preoperculum and operculum, CPM with 14–17 pores (4, rarely 5, canal openings on dentary, and 7–9, usually 8, canal openings on preoperculum). CST complete, with 5–7 pores or narrowly interrupted in middle.</p><p>Total vertebrae (<xref ref-type="table" rid="T7">Table 4</xref>) 39 (49), 40 (101) or 41 (11), 40 in holotype; abdominal vertebrae 22 (101), 23 (58) or 24 (2), 22 in holotype; caudal vertebrae 16 (9), 17 (82) or 18 (70), 18 in holotype; predorsal vertebrae 13 (24), 14 (126) or 15 (11), 14 in holotype; intermediate vertebrae 3 (123) or 4 (38), 3 in holotype. Most frequent vertebral formulae 22+17 (41), 22+18 (60) and 23+17 (40), 22+18 in holotype.</p><table-wrap id="T7" position="float" orientation="portrait"><label>Table 4a.</label><caption><p>Vertebral counts in <italic><tp:taxon-name>Telestes</tp:taxon-name></italic> species endemic in Croatia and Bosnia and Herzegovina. Total vertebrae.</p></caption><table><tbody><tr><th rowspan="1" colspan="1"/><th rowspan="1" colspan="1">38</th><th rowspan="1" colspan="1">39</th><th rowspan="1" colspan="1">40</th><th rowspan="1" colspan="1">41</th><th rowspan="1" colspan="1">42</th><th rowspan="1" colspan="1">mean</th><th rowspan="1" colspan="1">SD</th></tr><tr><td rowspan="1" colspan="1"><italic><tp:taxon-name>Telestes dabar</tp:taxon-name></italic></td><td rowspan="1" colspan="1"/><td rowspan="1" colspan="1">49</td><td rowspan="1" colspan="1">101</td><td rowspan="1" colspan="1">11</td><td rowspan="1" colspan="1"/><td rowspan="1" colspan="1">39.8</td><td rowspan="1" colspan="1">0.56</td></tr><tr><td rowspan="1" colspan="1"><italic><tp:taxon-name>Telestes miloradi</tp:taxon-name></italic></td><td rowspan="1" colspan="1"/><td rowspan="1" colspan="1">1</td><td rowspan="1" colspan="1">10</td><td rowspan="1" colspan="1">11</td><td rowspan="1" colspan="1"/><td rowspan="1" colspan="1">40.5</td><td rowspan="1" colspan="1">0.60</td></tr><tr><td rowspan="1" colspan="1"><italic><tp:taxon-name>Telestes metohiensis</tp:taxon-name></italic>, Gatačko Polje</td><td rowspan="1" colspan="1">6</td><td rowspan="1" colspan="1">33</td><td rowspan="1" colspan="1">12</td><td rowspan="1" colspan="1">2</td><td rowspan="1" colspan="1"/><td rowspan="1" colspan="1">39.2</td><td rowspan="1" colspan="1">0.68</td></tr><tr><td rowspan="1" colspan="1"><italic><tp:taxon-name>Telestes metohiensis</tp:taxon-name></italic>, Nevesinjsko Polje</td><td rowspan="1" colspan="1">10</td><td rowspan="1" colspan="1">112</td><td rowspan="1" colspan="1">35</td><td rowspan="1" colspan="1"/><td rowspan="1" colspan="1"/><td rowspan="1" colspan="1">39.2</td><td rowspan="1" colspan="1">0.52</td></tr><tr><td rowspan="1" colspan="1"><italic><tp:taxon-name>Telestes croaticus</tp:taxon-name></italic></td><td rowspan="1" colspan="1">5</td><td rowspan="1" colspan="1">21</td><td rowspan="1" colspan="1"/><td rowspan="1" colspan="1"/><td rowspan="1" colspan="1"/><td rowspan="1" colspan="1">38.8</td><td rowspan="1" colspan="1">0.40</td></tr><tr><td rowspan="1" colspan="1"><italic><tp:taxon-name>Telestes fontinalis</tp:taxon-name></italic></td><td rowspan="1" colspan="1">1</td><td rowspan="1" colspan="1">7</td><td rowspan="1" colspan="1">3</td><td rowspan="1" colspan="1"/><td rowspan="1" colspan="1"/><td rowspan="1" colspan="1">39.2</td><td rowspan="1" colspan="1">0.60</td></tr><tr><td rowspan="1" colspan="1"><italic><tp:taxon-name>Telestes karsticus</tp:taxon-name></italic></td><td rowspan="1" colspan="1"/><td rowspan="1" colspan="1"/><td rowspan="1" colspan="1">2</td><td rowspan="1" colspan="1">2</td><td rowspan="1" colspan="1">3</td><td rowspan="1" colspan="1">41.1</td><td rowspan="1" colspan="1">0.89</td></tr><tr><td rowspan="1" colspan="1"><italic><tp:taxon-name>Telestes polylepis</tp:taxon-name></italic></td><td rowspan="1" colspan="1"/><td rowspan="1" colspan="1"/><td rowspan="1" colspan="1">2</td><td rowspan="1" colspan="1">9</td><td rowspan="1" colspan="1">6</td><td rowspan="1" colspan="1">41.2</td><td rowspan="1" colspan="1">0.66</td></tr><tr><td rowspan="1" colspan="1"><italic><tp:taxon-name>Telestes turskyi</tp:taxon-name></italic></td><td rowspan="1" colspan="1"/><td rowspan="1" colspan="1">2</td><td rowspan="1" colspan="1">9</td><td rowspan="1" colspan="1">6</td><td rowspan="1" colspan="1">1</td><td rowspan="1" colspan="1">40.3</td><td rowspan="1" colspan="1">0.77</td></tr><tr><td rowspan="1" colspan="1"><italic><tp:taxon-name>Telestes ukliva</tp:taxon-name></italic></td><td rowspan="1" colspan="1"/><td rowspan="1" colspan="1"/><td rowspan="1" colspan="1"/><td rowspan="1" colspan="1"/><td rowspan="1" colspan="1">8</td><td rowspan="1" colspan="1">42.0</td><td rowspan="1" colspan="1">0</td></tr></tbody></table></table-wrap><table-wrap id="T8" position="float" orientation="portrait"><label>Table 4b.</label><caption><p>Vertebral counts in <italic><tp:taxon-name>Telestes</tp:taxon-name></italic> species endemic in Croatia and Bosnia and Herzegovina. Vertebral formulae.</p></caption><table><tbody><tr><th rowspan="1" colspan="1"/><th rowspan="1" colspan="1">21+17</th><th rowspan="1" colspan="1">22+16</th><th rowspan="1" colspan="1">22+17</th><th rowspan="1" colspan="1">22+18</th><th rowspan="1" colspan="1">22+19</th><th rowspan="1" colspan="1">23+16</th><th rowspan="1" colspan="1">23+17</th><th rowspan="1" colspan="1">23+18</th><th rowspan="1" colspan="1">23+19</th><th rowspan="1" colspan="1">24+16</th><th rowspan="1" colspan="1">24+17</th><th rowspan="1" colspan="1">24+18</th><th rowspan="1" colspan="1">24+19</th></tr><tr><td rowspan="1" colspan="1"><italic><tp:taxon-name>Telestes dabar</tp:taxon-name></italic></td><td rowspan="1" colspan="1"/><td rowspan="1" colspan="1"/><td rowspan="1" colspan="1">41</td><td rowspan="1" colspan="1">60</td><td rowspan="1" colspan="1"/><td rowspan="1" colspan="1">8</td><td rowspan="1" colspan="1">40</td><td rowspan="1" colspan="1">10</td><td rowspan="1" colspan="1"/><td rowspan="1" colspan="1">1</td><td rowspan="1" colspan="1">1</td><td rowspan="1" colspan="1"/><td rowspan="1" colspan="1"/></tr><tr><td rowspan="1" colspan="1"><italic><tp:taxon-name>Telestes miloradi</tp:taxon-name></italic></td><td rowspan="1" colspan="1"/><td rowspan="1" colspan="1"/><td rowspan="1" colspan="1">1</td><td rowspan="1" colspan="1">6</td><td rowspan="1" colspan="1">1</td><td rowspan="1" colspan="1"/><td rowspan="1" colspan="1">4</td><td rowspan="1" colspan="1">10</td><td rowspan="1" colspan="1"/><td rowspan="1" colspan="1"/><td rowspan="1" colspan="1"/><td rowspan="1" colspan="1"/><td rowspan="1" colspan="1"/></tr><tr><td rowspan="1" colspan="1"><italic><tp:taxon-name>Telestes metohiensis</tp:taxon-name></italic>, Gatačko Polje</td><td rowspan="1" colspan="1"/><td rowspan="1" colspan="1">6</td><td rowspan="1" colspan="1">28</td><td rowspan="1" colspan="1">2</td><td rowspan="1" colspan="1"/><td rowspan="1" colspan="1">5</td><td rowspan="1" colspan="1">10</td><td rowspan="1" colspan="1">2</td><td rowspan="1" colspan="1"/><td rowspan="1" colspan="1"/><td rowspan="1" colspan="1"/><td rowspan="1" colspan="1"/><td rowspan="1" colspan="1"/></tr><tr><td rowspan="1" colspan="1"><italic><tp:taxon-name>Telestes metohiensis</tp:taxon-name></italic>, Nevesinjsko Polje</td><td rowspan="1" colspan="1"/><td rowspan="1" colspan="1">7</td><td rowspan="1" colspan="1">58</td><td rowspan="1" colspan="1">12</td><td rowspan="1" colspan="1"/><td rowspan="1" colspan="1">33</td><td rowspan="1" colspan="1">24</td><td rowspan="1" colspan="1"/><td rowspan="1" colspan="1"/><td rowspan="1" colspan="1"/><td rowspan="1" colspan="1"/><td rowspan="1" colspan="1"/><td rowspan="1" colspan="1"/></tr><tr><td rowspan="1" colspan="1"><italic><tp:taxon-name>Telestes croaticus</tp:taxon-name></italic></td><td rowspan="1" colspan="1">2</td><td rowspan="1" colspan="1">3</td><td rowspan="1" colspan="1">16</td><td rowspan="1" colspan="1"/><td rowspan="1" colspan="1"/><td rowspan="1" colspan="1">5</td><td rowspan="1" colspan="1"/><td rowspan="1" colspan="1"/><td rowspan="1" colspan="1"/><td rowspan="1" colspan="1"/><td rowspan="1" colspan="1"/><td rowspan="1" colspan="1"/><td rowspan="1" colspan="1"/></tr><tr><td rowspan="1" colspan="1"><italic><tp:taxon-name>Telestes fontinalis</tp:taxon-name></italic></td><td rowspan="1" colspan="1"/><td rowspan="1" colspan="1">1</td><td rowspan="1" colspan="1">1</td><td rowspan="1" colspan="1"/><td rowspan="1" colspan="1"/><td rowspan="1" colspan="1">7</td><td rowspan="1" colspan="1">3</td><td rowspan="1" colspan="1"/><td rowspan="1" colspan="1"/><td rowspan="1" colspan="1"/><td rowspan="1" colspan="1"/><td rowspan="1" colspan="1"/><td rowspan="1" colspan="1"/></tr><tr><td rowspan="1" colspan="1"><italic><tp:taxon-name>Telestes karsticus</tp:taxon-name></italic></td><td rowspan="1" colspan="1"/><td rowspan="1" colspan="1"/><td rowspan="1" colspan="1"/><td rowspan="1" colspan="1">1</td><td rowspan="1" colspan="1"/><td rowspan="1" colspan="1"/><td rowspan="1" colspan="1">1</td><td rowspan="1" colspan="1">2</td><td rowspan="1" colspan="1">1</td><td rowspan="1" colspan="1"/><td rowspan="1" colspan="1"/><td rowspan="1" colspan="1">2</td><td rowspan="1" colspan="1"/></tr><tr><td rowspan="1" colspan="1"><italic><tp:taxon-name>Telestes polylepis</tp:taxon-name></italic></td><td rowspan="1" colspan="1"/><td rowspan="1" colspan="1"/><td rowspan="1" colspan="1"/><td rowspan="1" colspan="1">1</td><td rowspan="1" colspan="1"/><td rowspan="1" colspan="1"/><td rowspan="1" colspan="1">1</td><td rowspan="1" colspan="1">8</td><td rowspan="1" colspan="1">4</td><td rowspan="1" colspan="1"/><td rowspan="1" colspan="1">1</td><td rowspan="1" colspan="1">2</td><td rowspan="1" colspan="1"/></tr><tr><td rowspan="1" colspan="1"><italic><tp:taxon-name>Telestes turskyi</tp:taxon-name></italic></td><td rowspan="1" colspan="1"/><td rowspan="1" colspan="1"/><td rowspan="1" colspan="1">1</td><td rowspan="1" colspan="1">4</td><td rowspan="1" colspan="1"/><td rowspan="1" colspan="1">1</td><td rowspan="1" colspan="1">5</td><td rowspan="1" colspan="1">6</td><td rowspan="1" colspan="1">1</td><td rowspan="1" colspan="1"/><td rowspan="1" colspan="1"/><td rowspan="1" colspan="1"/><td rowspan="1" colspan="1"/></tr><tr><td rowspan="1" colspan="1"><italic><tp:taxon-name>Telestes ukliva</tp:taxon-name></italic></td><td rowspan="1" colspan="1"/><td rowspan="1" colspan="1"/><td rowspan="1" colspan="1"/><td rowspan="1" colspan="1"/><td rowspan="1" colspan="1"/><td rowspan="1" colspan="1"/><td rowspan="1" colspan="1"/><td rowspan="1" colspan="1"/><td rowspan="1" colspan="1">3</td><td rowspan="1" colspan="1"/><td rowspan="1" colspan="1"/><td rowspan="1" colspan="1"/><td rowspan="1" colspan="1">5</td></tr></tbody></table></table-wrap><table-wrap id="T9" position="float" orientation="portrait"><label>Table 4c.</label><caption><p>Vertebral counts in <italic><tp:taxon-name>Telestes</tp:taxon-name></italic> species endemic in Croatia and Bosnia and Herzegovina. Abdominal, caudal and predorsal vertebrae in <italic><tp:taxon-name>Telestes dabar</tp:taxon-name></italic>, <italic><tp:taxon-name>Telestes miloradi</tp:taxon-name></italic> and <italic><tp:taxon-name>Telestes metohiensis</tp:taxon-name></italic>.</p></caption><table><tbody><tr><th rowspan="2" colspan="1"/><th rowspan="1" colspan="6">Abdominal vertebrae</th><th rowspan="1" colspan="7">Caudal vertebrae</th><th rowspan="1" colspan="6">Predorsal vertebrae</th></tr><tr><th rowspan="1" colspan="1">21</th><th rowspan="1" colspan="1">22</th><th rowspan="1" colspan="1">23</th><th rowspan="1" colspan="1">24</th><th rowspan="1" colspan="1">Mean</th><th rowspan="1" colspan="1">SD</th><th rowspan="1" colspan="1">15</th><th rowspan="1" colspan="1">16</th><th rowspan="1" colspan="1">17</th><th rowspan="1" colspan="1">18</th><th rowspan="1" colspan="1">19</th><th rowspan="1" colspan="1">mean</th><th rowspan="1" colspan="1">SD</th><th rowspan="1" colspan="1">12</th><th rowspan="1" colspan="1">13</th><th rowspan="1" colspan="1">14</th><th rowspan="1" colspan="1">15</th><th rowspan="1" colspan="1">mean</th><th rowspan="1" colspan="1">SD</th></tr><tr><td rowspan="1" colspan="1"><italic><tp:taxon-name>Telestes dabar</tp:taxon-name></italic></td><td rowspan="1" colspan="1"/><td rowspan="1" colspan="1">101</td><td rowspan="1" colspan="1">58</td><td rowspan="1" colspan="1">2</td><td rowspan="1" colspan="1">22.4</td><td rowspan="1" colspan="1">0.51</td><td rowspan="1" colspan="1"/><td rowspan="1" colspan="1">9</td><td rowspan="1" colspan="1">82</td><td rowspan="1" colspan="1">70</td><td rowspan="1" colspan="1"/><td rowspan="1" colspan="1">17.4</td><td rowspan="1" colspan="1">0.59</td><td rowspan="1" colspan="1"/><td rowspan="1" colspan="1">24</td><td rowspan="1" colspan="1">126</td><td rowspan="1" colspan="1">11</td><td rowspan="1" colspan="1">13.9</td><td rowspan="1" colspan="1">0.46</td></tr><tr><td rowspan="1" colspan="1"><italic><tp:taxon-name>Telestes miloradi</tp:taxon-name></italic></td><td rowspan="1" colspan="1"/><td rowspan="1" colspan="1">8</td><td rowspan="1" colspan="1">14</td><td rowspan="1" colspan="1"/><td rowspan="1" colspan="1">22.6</td><td rowspan="1" colspan="1">0.49</td><td rowspan="1" colspan="1"/><td rowspan="1" colspan="1"/><td rowspan="1" colspan="1">5</td><td rowspan="1" colspan="1">16</td><td rowspan="1" colspan="1">1</td><td rowspan="1" colspan="1">17.8</td><td rowspan="1" colspan="1">0.50</td><td rowspan="1" colspan="1"/><td rowspan="1" colspan="1"/><td rowspan="1" colspan="1">15</td><td rowspan="1" colspan="1">7</td><td rowspan="1" colspan="1">14.3</td><td rowspan="1" colspan="1">0.5</td></tr><tr><td rowspan="1" colspan="1"><italic><tp:taxon-name>Telestes metohiensis</tp:taxon-name></italic>,  Gatačko Polje</td><td rowspan="1" colspan="1"/><td rowspan="1" colspan="1">36</td><td rowspan="1" colspan="1">17</td><td rowspan="1" colspan="1"/><td rowspan="1" colspan="1">22.3</td><td rowspan="1" colspan="1">0.47</td><td rowspan="1" colspan="1"/><td rowspan="1" colspan="1">7</td><td rowspan="1" colspan="1">42</td><td rowspan="1" colspan="1">4</td><td rowspan="1" colspan="1"/><td rowspan="1" colspan="1">16.9</td><td rowspan="1" colspan="1">0.46</td><td rowspan="1" colspan="1"/><td rowspan="1" colspan="1">3</td><td rowspan="1" colspan="1">38</td><td rowspan="1" colspan="1">12</td><td rowspan="1" colspan="1">14.2</td><td rowspan="1" colspan="1">0.50</td></tr><tr><td rowspan="1" colspan="1"><italic><tp:taxon-name>Telestes metohiensis</tp:taxon-name></italic>, Nevesinjsko Polje</td><td rowspan="1" colspan="1">1</td><td rowspan="1" colspan="1">92</td><td rowspan="1" colspan="1">64</td><td rowspan="1" colspan="1"/><td rowspan="1" colspan="1">22.4</td><td rowspan="1" colspan="1">0.51</td><td rowspan="1" colspan="1">2</td><td rowspan="1" colspan="1">43</td><td rowspan="1" colspan="1">105</td><td rowspan="1" colspan="1">7</td><td rowspan="1" colspan="1"/><td rowspan="1" colspan="1">16.7</td><td rowspan="1" colspan="1">0.56</td><td rowspan="1" colspan="1"/><td rowspan="1" colspan="1">2</td><td rowspan="1" colspan="1">124</td><td rowspan="1" colspan="1">31</td><td rowspan="1" colspan="1">14.2</td><td rowspan="1" colspan="1">0.42</td></tr><tr><td rowspan="1" colspan="1"><italic><tp:taxon-name>Telestes croaticus</tp:taxon-name></italic></td><td rowspan="1" colspan="1">2</td><td rowspan="1" colspan="1">19</td><td rowspan="1" colspan="1">5</td><td rowspan="1" colspan="1"/><td rowspan="1" colspan="1">22.1</td><td rowspan="1" colspan="1">0.52</td><td rowspan="1" colspan="1"/><td rowspan="1" colspan="1">8</td><td rowspan="1" colspan="1">18</td><td rowspan="1" colspan="1"/><td rowspan="1" colspan="1"/><td rowspan="1" colspan="1">16.7</td><td rowspan="1" colspan="1">0.47</td><td rowspan="1" colspan="1"/><td rowspan="1" colspan="1"/><td rowspan="1" colspan="1">21</td><td rowspan="1" colspan="1">5</td><td rowspan="1" colspan="1">14.2</td><td rowspan="1" colspan="1">0.40</td></tr><tr><td rowspan="1" colspan="1"><italic><tp:taxon-name>Telestes fontinalis</tp:taxon-name></italic></td><td rowspan="1" colspan="1"/><td rowspan="1" colspan="1">2</td><td rowspan="1" colspan="1">9</td><td rowspan="1" colspan="1"/><td rowspan="1" colspan="1">22.8</td><td rowspan="1" colspan="1">0.40</td><td rowspan="1" colspan="1"/><td rowspan="1" colspan="1">7</td><td rowspan="1" colspan="1">4</td><td rowspan="1" colspan="1"/><td rowspan="1" colspan="1"/><td rowspan="1" colspan="1">16.4</td><td rowspan="1" colspan="1">0.50</td><td rowspan="1" colspan="1"/><td rowspan="1" colspan="1"/><td rowspan="1" colspan="1">2</td><td rowspan="1" colspan="1">9</td><td rowspan="1" colspan="1">14.8</td><td rowspan="1" colspan="1">0.40</td></tr><tr><td rowspan="1" colspan="1"><italic><tp:taxon-name>Telestes karsticus</tp:taxon-name></italic></td><td rowspan="1" colspan="1"/><td rowspan="1" colspan="1">1</td><td rowspan="1" colspan="1">4</td><td rowspan="1" colspan="1">2</td><td rowspan="1" colspan="1">23.1</td><td rowspan="1" colspan="1">0.69</td><td rowspan="1" colspan="1"/><td rowspan="1" colspan="1"/><td rowspan="1" colspan="1">1</td><td rowspan="1" colspan="1">5</td><td rowspan="1" colspan="1">1</td><td rowspan="1" colspan="1">18.0</td><td rowspan="1" colspan="1">0.58</td><td rowspan="1" colspan="1"/><td rowspan="1" colspan="1">4</td><td rowspan="1" colspan="1">3</td><td rowspan="1" colspan="1"/><td rowspan="1" colspan="1">13.4</td><td rowspan="1" colspan="1">0.53</td></tr><tr><td rowspan="1" colspan="1"><italic><tp:taxon-name>Telestes polylepis</tp:taxon-name></italic></td><td rowspan="1" colspan="1"/><td rowspan="1" colspan="1">1</td><td rowspan="1" colspan="1">13</td><td rowspan="1" colspan="1">3</td><td rowspan="1" colspan="1">23.1</td><td rowspan="1" colspan="1">0.49</td><td rowspan="1" colspan="1"/><td rowspan="1" colspan="1"/><td rowspan="1" colspan="1">2</td><td rowspan="1" colspan="1">11</td><td rowspan="1" colspan="1">4</td><td rowspan="1" colspan="1">18.1</td><td rowspan="1" colspan="1">0.60</td><td rowspan="1" colspan="1"/><td rowspan="1" colspan="1">1</td><td rowspan="1" colspan="1">16</td><td rowspan="1" colspan="1"/><td rowspan="1" colspan="1">13.9</td><td rowspan="1" colspan="1">0.24</td></tr><tr><td rowspan="1" colspan="1"><italic><tp:taxon-name>Telestes turskyi</tp:taxon-name></italic></td><td rowspan="1" colspan="1"/><td rowspan="1" colspan="1">5</td><td rowspan="1" colspan="1">13</td><td rowspan="1" colspan="1"/><td rowspan="1" colspan="1">22.7</td><td rowspan="1" colspan="1">0.46</td><td rowspan="1" colspan="1"/><td rowspan="1" colspan="1">1</td><td rowspan="1" colspan="1">6</td><td rowspan="1" colspan="1">10</td><td rowspan="1" colspan="1">1</td><td rowspan="1" colspan="1">17.6</td><td rowspan="1" colspan="1">0.62</td><td rowspan="1" colspan="1"/><td rowspan="1" colspan="1">16</td><td rowspan="1" colspan="1">2</td><td rowspan="1" colspan="1"/><td rowspan="1" colspan="1">13.1</td><td rowspan="1" colspan="1">0.32</td></tr><tr><td rowspan="1" colspan="1"><italic><tp:taxon-name>Telestes ukliva</tp:taxon-name></italic></td><td rowspan="1" colspan="1"/><td rowspan="1" colspan="1"/><td rowspan="1" colspan="1">3</td><td rowspan="1" colspan="1">5</td><td rowspan="1" colspan="1">23.6</td><td rowspan="1" colspan="1">0.52</td><td rowspan="1" colspan="1"/><td rowspan="1" colspan="1"/><td rowspan="1" colspan="1"/><td rowspan="1" colspan="1">5</td><td rowspan="1" colspan="1">3</td><td rowspan="1" colspan="1">18.4</td><td rowspan="1" colspan="1">0.52</td><td rowspan="1" colspan="1">2</td><td rowspan="1" colspan="1">5</td><td rowspan="1" colspan="1">1</td><td rowspan="1" colspan="1"/><td rowspan="1" colspan="1">12.9</td><td rowspan="1" colspan="1">0.64</td></tr></tbody></table></table-wrap></tp:treatment-sec><tp:treatment-sec sec-type="Colouration"><title>Colouration.</title><p>In live specimens, dark back contrasting sharply with pale area below lateral midline, even in small specimens. Black midlateral stripe extending from head to caudal peduncle forming ventral border of darkly pigmented area on <!--PageBreak-->back. Another black lateral stripe occurring more ventrally, on otherwise pale ventral portion of trunk; this stripe extending from eye or opercle (or just behind opercle) to at least vertical through point halfway between origins of pelvic and anal fins, sometimes extending as poorly coalesced spots onto caudal peduncle. Dash-like black marking present along internal procurrent rays of caudal-fin dorsal lobe, and elongate black blotch present at bases of 3rd–7<sup>th</sup> branched rays of dorsal fin. Black pigment also occurring on rays of dorsal and caudal fins, but its intensity varying among individuals. Peritoneum black. This general pattern of pigmentation retained in formaldehyde-fixed and ethanol-preserved specimens. Live specimens collected from May through September, both males and females, exhibiting yellowish-orange pigment at bases of all fins, especially pectoral and anal fins, and yellowish pigment on iris and along anterior, dorsal and posterior margins of operculum. Colouration of specimens in cold season unknown.<!--PageBreak--><!--PageBreak--></p></tp:treatment-sec><tp:treatment-sec sec-type="Sexual dimorphism"><title>Sexual dimorphism.</title><p>Genital papilla absent in both males and females. Most morphometric characters not significantly different between males and females (<xref ref-type="table" rid="T1">Table 1a</xref>) with five exceptions. In males, distance between origins of pectoral and pelvic fins longer than in females (P&lt;0.0001), dorsal fin deeper (P&lt;0.02), anal fin deeper (P&lt;0.0001), pectoral fin longer (P&lt;0.0001), pectoral fin often reaching pelvic-fin origin in males, and pelvic fin longer (P&lt;0.0001), pelvic fin often reaching anal-fin origin in males.</p><p><!--PageBreak-->In samples collected in May, ripe males with small but prominent conical breeding tubercles. Tubercles regularly covering entire body, including dorsal and ventral surfaces of caudal peduncle, except for ventralmost surface of head. Single tubercle located on each scale. On all fins (except for caudal fin), tubercles present on both sides along all rays and on fin membrane, being particularly dense along marginal rays. Tubercles forming rows along outer margins of operculum and pectoral fin; tubercles in those rows larger than others on body. Degree of tubercle development varying between males with regard to both size of tubercles and their location. Tubercles always present on head, back, and pectoral fin. Males retaining tubercles, though reduced in size and density, until September.</p></tp:treatment-sec><tp:treatment-sec sec-type="Distribution"><title>Distribution.</title><p>The new species is known from two rivers, Vrijeka and Opačica, in the Dabarsko Polje of Eastern Herzegovina in Bosnia and Herzegovina (<xref ref-type="fig" rid="F4">Fig. 4</xref>).</p><fig id="F4" position="float" orientation="portrait"><label>Figure 4.</label><caption><p>Map of distribution of <italic><tp:taxon-name>Telestes dabar</tp:taxon-name></italic> (diamond)<italic>, T. miloradi</italic> (star) and <italic><tp:taxon-name>Telestes metohiensis</tp:taxon-name></italic> (square)in karst fields of Eastern Herzegovina and Dubrovnik littoral; white circles show ponors and white circles with black dots - springs.</p></caption><graphic xmlns:xlink="http://www.w3.org/1999/xlink" xlink:href="ZooKeys-180-053-g004.jpg" position="float" orientation="portrait" xlink:type="simple"/></fig></tp:treatment-sec><tp:treatment-sec sec-type="Habitat and biology"><title>Habitat and biology.</title><p>From May through September <italic><tp:taxon-name>Telestes dabar</tp:taxon-name></italic> is found in shallow water of those river sections that are adjacent to and filled from underground<!--PageBreak--> springs. There is no current, and the water is clean (<xref ref-type="fig" rid="F5">Fig. 5a</xref>). Females with eggs and just-spent females were caught on 24 May 2001 in Vrijeka River and mature males and just-spent females on 31 May 2000 in Opačica River. The size of the ripe eggs was 1.3–1.7 mm in diameter. In all examined samples females predominate. The smallest spent female was 45.0 mm SL, and the smallest ripe male 43.7 mm SL. No other fishes were caught in Opačica together with <italic><tp:taxon-name>Telestes dabar</tp:taxon-name></italic> while <italic><tp:taxon-name>Delminichthys ghetaldii</tp:taxon-name></italic> were collected in Vrijeka.</p><fig id="F5" position="float" orientation="portrait"><label>Figure 5.</label><caption><p><bold>a</bold> Habitat of<italic><tp:taxon-name>Telestes dabar</tp:taxon-name></italic>: Opačica River at Potkom, Dabarsko Polje (type locality) <bold>b</bold> Opačica River 100 m away from the spring (8 July 2011) <bold>c–d</bold> habitat of <italic><tp:taxon-name>Telestes metohiensis</tp:taxon-name></italic>: Nevesinjsko Polje; <bold>c</bold> – spring Ljeskovik in Zalomka River (8 July 2011) <bold>d</bold> Zovidolka River at Udbine (8 July 2011). All in Bosnia and Herzegovina.</p></caption><graphic xmlns:xlink="http://www.w3.org/1999/xlink" xlink:href="ZooKeys-180-053-g005.jpg" position="float" orientation="portrait" xlink:type="simple"/></fig></tp:treatment-sec><tp:treatment-sec sec-type="Etymology"><title>Etymology.</title><p>The specific name, <italic>dabar</italic>, refers to the type locality, Dabarsko, or Dabar Polje; it is a noun in apposition.</p></tp:treatment-sec></tp:taxon-treatment>
