# Supplementary material for: Two new freshwater fish species of the genus Telestes (Actinopterygii, Cyprinidae) from karst poljes in Eastern Herzegovina and Dubrovnik littoral (Bosnia and Herzegovina and Croatia)
Source: Zookeys. 2012 Apr 5;(180):53–80. doi: 10.3897/zookeys.180.2127 (PMC3332009; doi:10.3897/zookeys.180.2127)
Supplement: XML Treatment for Telestes miloradi [file zookeys.180.2127-treatment2.xml]

<!DOCTYPE tp:taxon-treatment
  PUBLIC "-//TaxonX//DTD Taxonomic Treatment Publishing DTD v0 20100105//EN" "tax-treatment-NSO.dtd">
<tp:taxon-treatment xmlns:tp="http://www.plazi.org/taxpub"><tp:treatment-meta><mixed-citation publication-type="journal"><person-group><name><surname>Bogutskaya</surname><given-names>Nina G.</given-names></name><name><surname>Zupančič</surname><given-names>Primož</given-names></name><name><surname>Bogut</surname><given-names>Ivan</given-names></name><name><surname>Naseka</surname><given-names>Alexander M.</given-names></name></person-group><article-title>Two new freshwater fish species of the genus 
                    <italic>Telestes</italic> (Actinopterygii, Cyprinidae) from karst poljes in Eastern Herzegovina and Dubrovnik littoral (Bosnia and Herzegovina and Croatia)</article-title><source>Zookeys</source><day>5</day><month>4</month><year>2012</year><volume>2012</volume><issue>180</issue><fpage>53</fpage><lpage>80</lpage><pub-id pub-id-type="doi">10.3897/zookeys.180.2127</pub-id></mixed-citation></tp:treatment-meta><tp:nomenclature><tp:taxon-name>
                        <tp:taxon-name-part taxon-name-part-type="genus">Telestes</tp:taxon-name-part>
                        <tp:taxon-name-part taxon-name-part-type="species">miloradi</tp:taxon-name-part>
                    <object-id xmlns:xlink="http://www.w3.org/1999/xlink" xlink:type="simple">urn:lsid:zoobank.org:act:9A45C6CE-B7BF-4593-BAF6-0D10C45C78EA</object-id>
								<object-id xmlns:xlink="http://www.w3.org/1999/xlink" xlink:type="simple">http://species-id.net/wiki/Telestes_miloradi</object-id>
								</tp:taxon-name><tp:taxon-status xmlns:xlink="http://www.w3.org/1999/xlink" xlink:type="simple">sp. n.</tp:taxon-status><xref ref-type="fig" rid="F7">Fig. 7</xref></tp:nomenclature><tp:treatment-sec sec-type="Holotype"><title>Holotype.</title><p>NMW 95296 (ex 51169), 66.7 mm SL; CROATIA: stream Ljuta at Gruda [misspelt Grinda in <xref ref-type="bibr" rid="B19">Steindachner (1901</xref>: 197)), 1901, coll. Kolombatovič.</p></tp:treatment-sec><tp:treatment-sec sec-type="Paratypes"><title>Paratypes.</title><p>NMW 51169, 13 (? syntypes [now paralectotypes] of <italic><tp:taxon-name>Paraphoxinus metohiensis</tp:taxon-name></italic>), 31.4–62.6 mm SL, same data as holotype; NMW 51170, 4 (syntypes [now paralectotypes] of <italic><tp:taxon-name>Paraphoxinus metohiensis</tp:taxon-name></italic>), 57.9–66.4 mm SL, same data as holotype; NMW 51171, 3 syntypes [now paralectotypes] of <italic><tp:taxon-name>Paraphoxinus metohiensis</tp:taxon-name></italic>, 74.6–83.1 mm SL, same data as holotype; NMW 51173, 1 syntype [paralectotype] of <italic><tp:taxon-name>Paraphoxinus metohiensis</tp:taxon-name></italic>, 119.3 mm SL, same data as holotype.</p></tp:treatment-sec><tp:treatment-sec sec-type="Diagnosis"><title>Diagnosis.</title><p><italic><tp:taxon-name>Telestes miloradi</tp:taxon-name></italic> is distinguished from <italic><tp:taxon-name>Telestes metohiensis</tp:taxon-name></italic> and <italic><tp:taxon-name>Telestes dabar</tp:taxon-name></italic> by having the following combination of characters: slightly curved, relatively narrow dark stripe (obvious in most preserved specimens) present on ventral portion of trunk from just behind operculum to vertical at or anterior to origin of anal fin, this stripe separated from dark pigmented area on back along its entire length; scales on most of body not overlapping; mouth subterminal with tip of mouth cleft at or below level of ventral margin of eye; snout not fleshy; lateral line complete with 55–67 total scales; branched dorsal-fin rays 8½; branched anal-fin rays 8½; gill rakers usually 8–10, mode 9; total vertebrae usually 40 or 41; abdominal vertebrae 22–23, mode 23; caudal vertebrae 16–18, mode 18; head width 48–58% HL, and lower jaw short, length 8–10% SL.</p></tp:treatment-sec><tp:treatment-sec sec-type="Description"><title>Description.</title><p>Morphometric data are summarised in <xref ref-type="table" rid="T2">Table 1b</xref>, selected counts in Tables 2–4. General appearance can be seen in <xref ref-type="fig" rid="F7">Figs 7a and 7b</xref>. Body compressed, elongate. Caudal peduncle depth equal to or only slightly less than half maximum body depth; head length greater than maximum body depth. Eye small, its diameter smaller than snout length. Snout not fleshy, rostral cap covering only part of upper lip, at least in preserved specimens. Mouth subterminal, tip of mouth cleft <!--PageBreak-->at level of ventral margin of eye or, more frequently, below it. Lower jaw-quadrate junction at vertical through anterior half of eye. Length of lower jaw 8–10% SL or 33–38% HL, or 96–107% depth of operculum (equal to depth of operculum on average).</p><p>Dorsal fin with 8½ branched rays. Dorsal-fin origin above posterior end of pelvic-fin base. Anal fin with 8½ branched rays. Outer margin of anal fin slightly concave. Caudal fin moderately forked, lobes weakly pointed, with 9+8 principal branched rays. Total gill rakers (<xref ref-type="table" rid="T5">Table 2</xref>) 8 (1 specimen), 9 (11) or 10 (6), 10 in holotype. Pharyngeal teeth 5–4, hooked, slightly serrated (examined in 5 specimens).</p><p>Scales covering entire body including pre-pectoral area and abdomen, overlapping on most parts of body. Scales regularly set; lateral-line scales and scales above and below it of about equal size. Lateral line complete (<xref ref-type="table" rid="T6">Table 3</xref>), 55–67 scales in total, 61 in holotype. Lateral line not curving above anal-fin origin. Number of scales in total lateral series 58–67 (modal range 62–64), 63 in holotype.</p><p>Parietal segment of CSO lacking. CPM not communicating with CIO, terminating over upper margin of opercular antedorsal process or communicating with CIO (on one side in 3 specimens). CSO complete with 8, rarely 7 or 9, pores. CIO complete with 14–16 pores and with 4 canal openings on first infraorbital. CPM complete, with 14–16 pores (4 canal openings on dentary, and 7–9, usually 8, on preoperculum). CST complete, with 5 or 7 pores.</p><p>Total vertebrae (<xref ref-type="table" rid="T7">Table 4</xref>) 39 (1), 40 (10) or 41 (11), 41 in holotype; abdominal vertebrae 22 (8) or 23 (14), 23 in holotype; caudal vertebrae 17 (5), 18 (16) or 19 (1), 18 in holotype; predorsal vertebrae 13 (15) or 14 (7), 14 in holotype; intermediate vertebrae 3 (12) or 4 (9), 3 in holotype. Vertebral formulae 22+17 (1), 22+18 (7), 23+17 (5) and 23+18 (10), 23+18 in holotype.</p></tp:treatment-sec><tp:treatment-sec sec-type="Colouration"><title>Colouration.</title><p>In preserved specimens, dark back contrasting sharply with pale area below lateral midline. Dark midlateral stripe extending from head to caudal peduncle forming ventral border of darkly pigmented region on back(faded in some specimens). Another, more conspicuous, dark lateral stripe, occurring on ventral portion of trunk, narrow and not extending posterior to vertical through origin of anal fin. Peritoneum dark.</p></tp:treatment-sec><tp:treatment-sec sec-type="Sexual dimorphism"><title>Sexual dimorphism</title><p>. Genital papilla absent in both males and females. Most morphometric characters not significantly different between males and females (<xref ref-type="table" rid="T1">Table 1</xref>). In the three male specimens examined, dorsal fin deeper than in females (P=0.0105); pectoral fin longer (P&lt;0.001), pectoral fin nearly reaching pelvic-fin origin in males and well short of pelvic fin in females; and pelvic fin longer (P&lt;0.0001), pelvic fin almost reaching anal-fin origin in males, well short of anal fin in females.</p></tp:treatment-sec><tp:treatment-sec sec-type="Distribution"><title>Distribution.</title><p>The new species is known from Ljuta River in Konavosko Polje, also called Konavoska Ljuta, of Dubrovnik littoral (<xref ref-type="fig" rid="F4">Fig. 4</xref>). Only historical NMW samples are known to us.</p></tp:treatment-sec><tp:treatment-sec sec-type="Etymology"><title>Etymology.</title><p>The species is named for Milorad Mrakovčić, Zagreb, in recognition of his many contributions to the study of freshwater fishes in the Adriatic basin.<!--PageBreak--></p><sec sec-type="Comparative remarks"><title>Comparative remarks</title><p><italic><tp:taxon-name>Telestes dabar</tp:taxon-name></italic>, <italic><tp:taxon-name>Telestes miloradi</tp:taxon-name></italic>, <italic><tp:taxon-name>Telestes metohiensis</tp:taxon-name></italic>, <italic><tp:taxon-name>Telestes croaticus</tp:taxon-name></italic>, and <italic><tp:taxon-name>Telestes fontinalis</tp:taxon-name></italic> are distinguished from all congeners by having the pharyngeal teeth in one row, 5–4 or 5–5 (vs. usually 2.5–5.2 or 2.5–4.2), having the preoperculo-mandibular canal terminating in a free pore at the upper margin of the opercular antedorsal process and not communicating with the infraorbital canal (vs. communicating), and in lacking a postcleithrum (vs. postcleithrum present). All five species possess a dark midlateral stripe from the head to the caudal peduncle that forms the ventral border of the darkly pigmented area on the back. This feature is similar to that in some other <italic><tp:taxon-name>Telestes</tp:taxon-name></italic> species (<xref ref-type="bibr" rid="B11">Kottelat and Freyhof 2007</xref>: 282–289). Within this group, <italic><tp:taxon-name>Telestes dabar</tp:taxon-name></italic>, <italic><tp:taxon-name>Telestes miloradi</tp:taxon-name></italic>, and <italic><tp:taxon-name>Telestes metohiensis</tp:taxon-name></italic> differ from <italic><tp:taxon-name>Telestes croaticus</tp:taxon-name></italic> and <italic><tp:taxon-name>Telestes fontinalis</tp:taxon-name></italic> in having an additional black lateral stripe occurring on the otherwise pale ventral portion of the trunk. This character was considered unique for <italic><tp:taxon-name>Telestes metohiensis</tp:taxon-name></italic> (<xref ref-type="bibr" rid="B11">Kottelat and Freyhof 2007</xref>: 284). In <italic><tp:taxon-name>Telestes dabar</tp:taxon-name></italic> and <italic><tp:taxon-name>Telestes miloradi</tp:taxon-name></italic> this ventral stripe (<xref ref-type="fig" rid="F1">Fig. 1a</xref>, <xref ref-type="fig" rid="F2">2a</xref>, <xref ref-type="fig" rid="F7">7</xref>) is narrow and extends from just behind the operculum maximally to a vertical through the origin of the anal fin. In <italic><tp:taxon-name>Telestes metohiensis</tp:taxon-name></italic>, the stripe (<xref ref-type="fig" rid="F1">Fig. 1b</xref>, <xref ref-type="fig" rid="F2">2b–c</xref>) is wide and usually extends posteriorly to the caudal peduncle where it merges with the main pigmented area. The pale area between the dark area on the back and the ventral stripe varies in length and depth, being the smallest in females (<xref ref-type="fig" rid="F1">Fig. 1b</xref>, <xref ref-type="fig" rid="F2">2b–c</xref>).</p><p>Besides the presence of the ventral stripe, <italic><tp:taxon-name>Telestes dabar</tp:taxon-name></italic> and <italic><tp:taxon-name>Telestes miloradi</tp:taxon-name></italic> are further distinguishable from <italic><tp:taxon-name>Telestes croaticus</tp:taxon-name></italic> and <italic><tp:taxon-name>Telestes fontinalis</tp:taxon-name></italic> by usually having 8½ branched dorsal-fin rays (vs. usually 7½). <italic><tp:taxon-name>Telestes dabar</tp:taxon-name></italic> differs from <italic><tp:taxon-name>Telestes croaticus</tp:taxon-name></italic> by usually having 40 total vertebrae (vs. usually 39) (<xref ref-type="table" rid="T7">Table 4</xref>); a maximum head width of 42–52% HL (averaging 50% HL in females and 48% HL in males), which is considerably smaller than the head depth at nape, 61–71% HL (averaging 67% HL in females and 65% HL in males) (vs. the maximum head width only slightly smaller than the head depth or about equal to it); and a smaller size, up to 82 mm SL (vs. up to 160 mm). <italic><tp:taxon-name>Telestes dabar</tp:taxon-name></italic> can befurther distinguished from <italic><tp:taxon-name>Telestes fontinalis</tp:taxon-name></italic> by having 5–4 pharyngeal teeth (vs. 5–5); a usually long, though slightly incomplete and narrowly interrupted, lateral line that reaches the posterior half of the caudal peduncle and has 24–69, usually 54–65, total scales (vs. a short, incomplete, and widely interrupted lateral line terminating in the area between the pectoral and anal fins with usually 23–37 total scales); usually 17 or 18 caudal vertebrae (vs. 16); usually 13 or 14 predorsal vertebrae (vs. 15) (<xref ref-type="table" rid="T7">Table 4</xref>); 3 or 4 intermediate vertebrae (vs. 5); and a moderately compressed body without any ventral keel (vs. a markedly laterally compressed body and a scaled ventral keel in front of the pelvic fins).</p><fig id="F6" position="float" orientation="portrait"><label>Figure 6.</label><caption><p><italic><tp:taxon-name>Telestes metohiensis</tp:taxon-name></italic>. <bold>a</bold> NMW 51176:3, lectotype, 87.9 mm SL, ‘Mušica’ [Mušnica] River <bold>b</bold> NMW 51090 (labelled as <italic>affinis</italic> nomen museale), 57.9 mm SL, Zalomska [Zalomka River].</p></caption><graphic xmlns:xlink="http://www.w3.org/1999/xlink" xlink:href="ZooKeys-180-053-g006.jpg" position="float" orientation="portrait" xlink:type="simple"/></fig><fig id="F7" position="float" orientation="portrait"><label>Figure 7.</label><caption><p><italic><tp:taxon-name>Telestes miloradi</tp:taxon-name></italic>, Croatia: Ljuta River at Gruda, Konavosko Polje <bold>a</bold> Holotype, male, 66.7 mm SL, NMW 95296 <bold>b</bold> paratype, female, 119.3 mm SL, NMW 51173.</p></caption><graphic xmlns:xlink="http://www.w3.org/1999/xlink" xlink:href="ZooKeys-180-053-g007.jpg" position="float" orientation="portrait" xlink:type="simple"/></fig><fig id="F8" position="float" orientation="portrait"><label>Figure 8.</label><caption><p><italic><tp:taxon-name>Telestes karsticus</tp:taxon-name></italic>, PZC 504, 62.6 mm SL, Croatia: Sušik River, Danube drainage.</p></caption><graphic xmlns:xlink="http://www.w3.org/1999/xlink" xlink:href="ZooKeys-180-053-g008.jpg" position="float" orientation="portrait" xlink:type="simple"/></fig><p><italic><tp:taxon-name>Telestes miloradi</tp:taxon-name></italic> further differs from <italic><tp:taxon-name>Telestes croaticus</tp:taxon-name></italic> and <italic><tp:taxon-name>Telestes fontinalis</tp:taxon-name></italic> in usually having a long, complete lateral line with 55–67 scales vs. an often incomplete and interrupted lateral line with (18–45)51–70 and (17)23–37(56) scales, respectively. The new species further differs from <italic><tp:taxon-name>Telestes croaticus</tp:taxon-name></italic> in having 8–10, most frequently 9, gill rakers, (vs. 8–9, most frequently 8); usually 40 or 41 total vertebrae (vs. 38 or 39); 22–23, mode 23, abdominal vertebrae (vs. 21–23, mode 22); and 17–19, mode 18, caudal vertebrae <!--PageBreak-->(vs. 16–17, mode 17) (<xref ref-type="table" rid="T7">Table 4</xref>). <italic><tp:taxon-name>Telestes miloradi</tp:taxon-name></italic> can befurther distinguished from <italic><tp:taxon-name>Telestes fontinalis</tp:taxon-name></italic> by having 5–4 pharyngeal teeth (vs. 5–5); usually 40 or 41 total vertebrae (vs. 38–40, usually 39); 17–19, usually 18, caudal vertebrae (vs. 16–17, often 16) (<xref ref-type="table" rid="T7">Table 4</xref>); 3 or 4 intermediate vertebrae (vs. 5); and a moderately compressed body without a ventral keel (vs. a markedly laterally compressed body and a scaled ventral keel in front of the pelvic fins).</p><p><italic><tp:taxon-name>Telestes miloradi</tp:taxon-name></italic> differs from <italic><tp:taxon-name>Telestes croaticus</tp:taxon-name></italic>, <italic><tp:taxon-name>Telestes fontinalis</tp:taxon-name></italic>, <italic><tp:taxon-name>Telestes metohiensis</tp:taxon-name></italic>, and <italic><tp:taxon-name>Telestes dabar</tp:taxon-name></italic> in having comparatively well-overlapped scales, especially on the anterior part of the flank and on the caudal peduncle; and scales of about the same size in the lateral line and above and below it (vs. scales usually non-overlapping on most of the body, and scales above and below the lateral line smaller than the lateral-line scales). The scale pattern in <italic><tp:taxon-name>Telestes miloradi</tp:taxon-name></italic> is very similar to the pattern found in most leuciscine fishes, e.g. <italic><tp:taxon-name>Telestes karsticus</tp:taxon-name></italic> Marčić &amp; Mrakovčić, 2011 (<xref ref-type="fig" rid="F8">Fig. 8</xref>), <italic><tp:taxon-name>Telestes turskyi</tp:taxon-name></italic> (Heckel, 1843), <italic><tp:taxon-name>Telestes ukliva</tp:taxon-name></italic> (Heckel, 1843). The presence of overlapping scales is a plesiomorphic feature for the Leuciscinae (<xref ref-type="bibr" rid="B1">Bogutskaya 1990</xref>, 1991), as is an interconnection of CPM and CIO (e.g., <italic><tp:taxon-name>Telestes karsticus</tp:taxon-name></italic>). In addition to overlapping scales, a few specimens of <italic><tp:taxon-name>Telestes miloradi</tp:taxon-name></italic> exhibit interconnected CPM and CIO.</p><p>In this study, we compared specimens of <italic><tp:taxon-name>Telestes metohiensis</tp:taxon-name></italic> from Gatačko, Cerničko, and Nevesinjsko poljes and found that specimens from the Nevesinjsko Polje (labeled as <italic>affinis</italic> by Steindachner although the name <italic>affinis</italic> was never published), though somewhat different in usually having smaller and more scattered scales, are similar to <italic><tp:taxon-name>Telestes metohiensis</tp:taxon-name></italic> from the Gatačko and Cerničko poljes in all other aspects examined by us (Tables 1c–d, 2–4). We suppose that a reason for Steindachner’s opinion could be the differences evident between the NMW specimens of <italic><tp:taxon-name>Telestes metohiensis</tp:taxon-name></italic> from the Gatačko Polje (Mušnica River, Gacko) and those from the Nevesinjsko Polje (Zalomka River) (<xref ref-type="fig" rid="F6">Fig. 6</xref>). Additional material examined by us revealed that the differences noted above in scales may be size-dependent: larger specimens of <italic><tp:taxon-name>Telestes metohiensis</tp:taxon-name></italic> in both poljes usually have more densely set scales. A specimen of <italic><tp:taxon-name>Telestes metohiensis</tp:taxon-name></italic> from Gatačko Polje, NMW 51176:3 (87.9 mm SL) is designated here as lectotype to ensure taxonomic stability in the event that <italic><tp:taxon-name>Telestes metohiensis</tp:taxon-name></italic> from the Nevesinjsko Polje is recognised as taxonomically distinct in the future.</p><p>Both <italic><tp:taxon-name>Telestes dabar</tp:taxon-name></italic> and <italic><tp:taxon-name>Telestes miloradi</tp:taxon-name></italic> are distinguishable from <italic><tp:taxon-name>Telestes metohiensis</tp:taxon-name></italic> by usually having 8½ branched dorsal-fin rays (vs. usually 7½: 7½ found in 192 specimens and 8½ in 22); 39–41, modes 40 and 41, total vertebrae (vs. 38–40, rarely 41, mode 39); 16–19, modes 17 and 18, caudal vertebrae (vs. 15–17, usually 16 or 17) (vs. 15–17, usually 16 or 17) (<xref ref-type="table" rid="T7">Table 4</xref>; differences are statistically significant at P&lt;0.0001); and more numerous gill rakers, 9 or 10 (vs. (7)8–9(10), most frequently 8) (<xref ref-type="table" rid="T5">Table 2</xref>). <italic><tp:taxon-name>Telestes dabar</tp:taxon-name></italic> further differs from <italic><tp:taxon-name>Telestes metohiensis</tp:taxon-name></italic> in usually having an interrupted lateral line with 24–69, usually 54–65, total scales (vs. usually complete with 58–65 scales) (<xref ref-type="table" rid="T6">Table 3</xref>; difference is statistically significant at P&lt;0.0001). The scale pattern also distinguishes <italic><tp:taxon-name>Telestes dabar</tp:taxon-name></italic> from <italic><tp:taxon-name>Telestes metohiensis</tp:taxon-name></italic>. In <italic><tp:taxon-name>Telestes dabar</tp:taxon-name></italic>, the scales (<xref ref-type="fig" rid="F3">Fig. 3a</xref>) are densely set, but they do not overlap on most parts of the body except behind the pectoral girdle and on the caudal peduncle; the scales above and below the lateral line are only slightly<!--PageBreak--> smaller than the lateral-line scales; and the scales are oval, somewhat deeper than long, on the flanks and elongated, longer than deep with a prominent posterior attenuation, on the caudal peduncle. In <italic><tp:taxon-name>Telestes metohiensis</tp:taxon-name></italic> the scales are more or less widely spaced and do not overlap on the entire body except for the lateral line; this feature can be seen in live specimens, <xref ref-type="fig" rid="F2">Fig. 2b</xref>); the scales (<xref ref-type="fig" rid="F3">Fig. 3b</xref>) above and below the lateral line usually are considerably smaller than the lateral-line scales; and the scales are almost circular on both the flanks and the caudal peduncle. <italic><tp:taxon-name>Telestes dabar</tp:taxon-name></italic> is further distinguished from <italic><tp:taxon-name>Telestes metohiensis</tp:taxon-name></italic> by having a black-and-white general colouration except for yellowish-orange pigmentation of the fin bases and yellow pigmentation in the iris and along the operculum in adults (vs. yellowish-green or greenish-bronze pigmentation of the whole body and fins in both young and adults, <xref ref-type="fig" rid="F2">Fig. 2b–c</xref>). With regard to the morphometric features, <italic><tp:taxon-name>Telestes dabar</tp:taxon-name></italic> is rather similar to <italic><tp:taxon-name>Telestes metohiensis</tp:taxon-name></italic>,differing only in having a narrower head, maximum head width 12–15% SL or 43–52% HL and maximum cranial width 60–73% cranium roof length (vs. 13–17% SL or 51–59% HL, and 64–80% cranium roof length) (<xref ref-type="table" rid="T1">Table 1</xref>; differences are statistically significant at P&lt;0.0001).</p><p>Besides the characters mentioned above, <italic><tp:taxon-name>Telestes dabar</tp:taxon-name></italic> differs from <italic><tp:taxon-name>Telestes miloradi</tp:taxon-name></italic> in having the lateral-line scales larger than the scales above and below it (vs. of about equal size); usually an interrupted lateral line making a sharp curvature upward above the anal-fin base (vs. complete and making no sharp curvature); the length of lower jaw 10–12% SL, 36–41% HL, 102–132% depth of operculum (vs. 8–10% SL, 33–38% HL, 96–107% depth of operculum) (<xref ref-type="table" rid="T1">Table 1</xref>; differences are statistically significant at P&lt;0.0001).</p></sec><sec sec-type="Comments on the distribution and conservation of T. dabar, T. miloradi and T. metohiensis"><title>Comments on the distribution and conservation of <italic><tp:taxon-name>Telestes dabar</tp:taxon-name></italic>, <italic><tp:taxon-name>Telestes miloradi</tp:taxon-name></italic> and <italic><tp:taxon-name>Telestes metohiensis</tp:taxon-name></italic></title><p>The three <italic><tp:taxon-name>Telestes</tp:taxon-name></italic> species are known from four of the 13 main karst poljes located in Eastern Herzegovina (Bosnia and Herzegovina) and in Dubrovnik littoral area (Croatia) (<xref ref-type="fig" rid="F4">Fig. 4</xref>). These karst poljes are part of a high-karst geotectonic unit known as Dinaric Karst, which consists of Mesozoic carbonate formations. The depth of soluble and highly karstified rocks here exceeds 3000 m (<xref ref-type="bibr" rid="B14">Milanović 1981</xref>, 2006). A polje (means “field” in many Slavic languages) is a large closed depression draining underground with a flat floor. Its streams may be permanent, intermittent and perennial, and, in natural conditions, a polje is subject to periodic flooding and becomes a lake. In Eastern Herzegovina and in the Dubrovnik littoral area stepwise poljes are distributed from<!--PageBreak--> 60 m up to 1,080 m above sea level (<xref ref-type="fig" rid="F4">Fig. 4</xref>). Streams and rivers appear from temporary or permanent springs and sink underground through swallow holes called ponors. In general, hydro-systems of all poljes under consideration (<xref ref-type="fig" rid="F4">Fig. 4</xref>), except for the Konavosko Polje with direct connection to the Adriatic Sea and the Polje Gradac with no springs or surface flows, belong to the Neretva drainage area and form a complex net of underground flows. Within the Neretva drainage, the poljes belong to catchments of the Buna River (Slato and Nevesinjsko), the Bregava River (Lukavačko and Dabarsko), and the Trebišnijca River (Gatačko, Fatničko and others). At present, no one polje has a direct groundwater (surface) flow connection with Neretva or its tributaries. Historically, interconnections between variable surface streams and between them and the main Neretva course occurred during different geological epochs. Fish distributions can provide some evidence of this. Conversely, very local distribution of some fishes may indicate the isolation of some surface drainage systems for a long time.</p><p>Slato [Zlato] Polje (1,020‒1,080 m above sea level) is situated at the highest elevation of all Eastern Herzegovina poljes. <xref ref-type="bibr" rid="B5">Ćurčić (1915a)</xref> reported finding no fishes at Slato Polje, and no fishes are known from later literature or from museum collections. The Slato Polje is connected with Nevesinjsko Polje through a narrow valley that is now dry. The Nevesinjsko Polje, the largest polje in Eastern Herzegovina, has a surface area of 170 km<sup>2</sup> and is located at an elevation from 870 m to 800 m above sea level. The lowest point is Biograd Ponor, which is the terminus of the Zalomka River that starts at Raščelica near the Gatačko Polje. This river has a permanent flow only between Fojnica and Črni Kuk. Along the river bed downstream from Črni Kuk there are a lot of ponors. The most prominent leakage zone is in the Rilja section where the Zalomka is active only 213 days per year, on average (<xref ref-type="bibr" rid="B14">Milanović 1981</xref>, 2006). In the warm season almost the entire river bed of the Zalomka within the Nevesinjsko Polje is dry, and fishes are found in its upper section only. Only four species are known from there: <italic><tp:taxon-name>Salmo</tp:taxon-name></italic> sp., <italic><tp:taxon-name>Squalius</tp:taxon-name></italic> cf. <italic>squalus</italic>, <italic><tp:taxon-name>Squalius svallize</tp:taxon-name></italic> Heckel &amp; Kner, 1858, <italic><tp:taxon-name>Phoxinus</tp:taxon-name></italic> sp. (PZ personal observations). <xref ref-type="bibr" rid="B5">Ćurčić (1915a)</xref> reported that <italic><tp:taxon-name>Paraphoxinus metohienis</tp:taxon-name></italic> was the most numerous species around Fojnica, but at present only <italic><tp:taxon-name>Phoxinus</tp:taxon-name></italic> sp. was found there by PZ. Further downstream, <italic><tp:taxon-name>Telestes metohiensis</tp:taxon-name></italic> occurs in those very short river sections that are adjacent to permanent springs such as Ljeskovik. This species also occurs in upper reaches of the Zavidolka River that temporarily flows to the Zalomka in the east from the Biograd Ponor (our data). <italic><tp:taxon-name>Delminichthys ghetaldii</tp:taxon-name></italic> is absent from the Nevesinjsko Polje and the Zalomka system.</p><p>Dabarsko Polje, about 20 km long and 1 to 3 km wide, is located close to the Nevesinjsko Polje but isolated from it. The Dabarsko Polje lies more than 400 m of elevation below the Nevesinjsko Polje. At present, the Dabarsko Polje is a closed basin without a possibility for surface runoff. All waters of the Dabarsko Polje catchment flow through underground karst conduits toward the springs of the Bregava River, though historically the Polje drained to the Bregava River canyon that is now dry. The lowest point is the Ponikva Ponor (471 m above sea level), the terminus of a single permanent stream in the polje, the Vrijeka River, which is only 2.5 km long (<xref ref-type="bibr" rid="B14">Milanović 1981</xref>, 2006). The Opačica River located in the northwestern part of the polje is longer <!--PageBreak-->but intermittent. Only two native species occur in Dabarsko Polje: <italic><tp:taxon-name>Delminichthys ghetaldii</tp:taxon-name></italic> and <italic><tp:taxon-name>Telestes dabar</tp:taxon-name></italic> (recorded earlier under the name <italic><tp:taxon-name>Phoxinellus metohiensis</tp:taxon-name></italic>) in Vrijeka and only <italic><tp:taxon-name>Telestes dabar</tp:taxon-name></italic> in Opačica (our data). <italic><tp:taxon-name>Delminichthys</tp:taxon-name></italic> (as <italic><tp:taxon-name>Phoxinellus</tp:taxon-name></italic>) <italic>ghetaldii</italic> was first recorded in Sušica and Ljelješnica cave springs by <xref ref-type="bibr" rid="B5">Ćurčić (1915a)</xref> and then confirmed by PZ’s findings in a stream flowing from the Ljelješnica Cave (<xref ref-type="bibr" rid="B24">Zupančič and Bogutskaya 2002</xref>) and in the Vrijeka. It is relatively less abundant in Vrijeka than <italic><tp:taxon-name>Telestes dabar</tp:taxon-name></italic>. A trout has been introduced into Vrijeka.</p><p>The small Lukavačko Polje (2.5 km<sup>2</sup>) is located at an elevation of 852–880 m east from the Dabarsko Polje. The two poljes are divided by about 400 m of elevation. Fatničko Polje is also a small closed basin (5.6 km<sup>2</sup>) located southeast from the Dabarsko Polje at a much lower elevation, 462–470 m above sea level. The Fatničko Polje is divided from the Dabarsko Polje by an extremely karstified limestone ridge which is about 2 km wide. The most prominent karst features of the Fatničko Polje are the Obod temporary spring and the Pasmica Ponor. About 85% to 90% of the Fatnicko Polje water flows to the Trebišnjica springs and 10% to 15% to the Bregava springs (<xref ref-type="bibr" rid="B14">Milanović 1981</xref>, 2006). <xref ref-type="bibr" rid="B5">Ćurčić (1915a</xref>, <xref ref-type="bibr" rid="B6">1915b</xref>), <xref ref-type="bibr" rid="B20">Taler (1953a</xref>, <xref ref-type="bibr" rid="B21">1953b</xref>), <xref ref-type="bibr" rid="B17">Sabioncello (1967)</xref> and <xref ref-type="bibr" rid="B22">Vuković (1977)</xref> reported <italic><tp:taxon-name>Paraphoxinus metohiensis</tp:taxon-name></italic> from the Lukavačko and Fatničko poljes. However, no extant samples confirm these reports. In 1998–2001, PZ found only <italic><tp:taxon-name>Delminichthys ghetaldii</tp:taxon-name></italic> in Fatničko Polje and no <italic><tp:taxon-name>Delminichthys ghetaldii</tp:taxon-name></italic> or <italic><tp:taxon-name>Telestes metohiensis</tp:taxon-name></italic> in the Lukavačko Polje (<xref ref-type="bibr" rid="B24">Zupančič and Bogutskaya 2002</xref>). No other data have been received since then.</p><p>Gatačko Polje (37.6 km<sup>2</sup>) consists of two geomorphologically and hydrogeologically interconnected units: Gatačko Polje itself and Small Gatačko Polje. The largest ponor zone is situated in Small Gatačko Polje along the 8 km long tectonic contact between flysch sediments and karstified limestone, from Srdevići to the Šabanov Ponor (936 m above sea level). The entire Gatačko Polje belongs to the catchment area of the Trebisnjica River, except a very small eastern part. The longest underground flow (35 km) in Eastern Herzegovina is between the Srdevići Ponor and the Trebisnjica Springs. The main flow in the Gatačko Polje is the Mušnica River with its tributary Gračanica. The Mušnica is formed by three streams, Vrba, Ulinjski Potok and Jasenički Potok. They flow from the Cemern and Lebršnik mountains. The Mušnica goes from the eastern to the western border of the polje and along its western border southwards before it completely sinks in the Šabanov Ponor. The flow of the Mušnica River re-appears in the Cerničko Polje where it is named the Ključka River. It originates in a large cave, Vilina Pećina and terminates about 300 m downstream in a ponor that has a recharge capacity of approximately 20 m<sup>3</sup> s<sup>−l</sup> (<xref ref-type="bibr" rid="B15">Milanović 2006</xref>). <italic><tp:taxon-name>Telestes metohiensis</tp:taxon-name></italic> (in <italic><tp:taxon-name>Paraphoxinus</tp:taxon-name></italic> or <italic><tp:taxon-name>Phoxinellus</tp:taxon-name></italic> by earlier authors), <italic><tp:taxon-name>Phoxinus</tp:taxon-name></italic> sp. and <italic><tp:taxon-name>Alburnus neretvae</tp:taxon-name></italic> Buj, Sanda et Perea 2010 are known to occur in Mušnica. <italic><tp:taxon-name>Phoxinus</tp:taxon-name></italic> sp. and, probably, <italic><tp:taxon-name>Salmo</tp:taxon-name></italic> sp. occur in Gračanica. Many literature sources (see in <xref ref-type="bibr" rid="B24">Zupančič and Bogutskaya 2002</xref>) reported <italic><tp:taxon-name>Paraphoxinus metohiensis</tp:taxon-name></italic> from the Gračanica River at Gacko, but we know of no extant samples. Only <italic><tp:taxon-name>Telestes metohiensis</tp:taxon-name></italic> was found (PZC) in short karstic streams of the Cerničko Polje.</p><p><italic><tp:taxon-name>Telestes metohiensis</tp:taxon-name></italic> or close species are absent from other poljes except for the Konavosko Polje. This polje is located rather far in the south from poljes inhabited by <!--PageBreak--><italic><tp:taxon-name>Telestes metohiensis</tp:taxon-name></italic> and <italic><tp:taxon-name>Telestes dabar</tp:taxon-name></italic>. The Konavosko Polje or Polje Konavliis the lowermost polje in the region (elevation 60 m above sea level) with surface of 48 km<sup>2</sup>. It is developed along the most important overthrust of the entire dinaric karst region (“High Karst Overthrust”). The largest spring Konavoska Ljuta is located at this contact. In natural conditions it was a temporary flooded polje. Main flows are Ljuta and its tributaries Konavočica and Opačica. At present, a tunnel between the polje and the sea coast drains the polje (<xref ref-type="bibr" rid="B15">Milanović 2006</xref>). No recent records exist of a <italic><tp:taxon-name>Telestes</tp:taxon-name></italic> species in the Ljuta or other springs of the Konavosko Polje. However, we think that efforts are worth trying to find <italic><tp:taxon-name>Telestes miloradi</tp:taxon-name></italic>, a new species, described here from the Konavoska Ljuta before it is finally considered extinct. It is known that many species from <italic><tp:taxon-name>Phoxinellus</tp:taxon-name></italic>, <italic><tp:taxon-name>Telestes</tp:taxon-name></italic> and <italic><tp:taxon-name>Delminichthys</tp:taxon-name></italic> genera are able to enter karstic underground waters during droughts and dramatic water table level fluctuation (<xref ref-type="bibr" rid="B15">Milanović 2006</xref>; Jelić, 2008; <xref ref-type="bibr" rid="B12">Marčić et al. 2011</xref>). However, this phenomenon probably depends considerably on the degree of development, size and depth of caverns, siphonic lakes and pools of estavelles.</p><p>The ranges of <italic><tp:taxon-name>Telestes metohiensis</tp:taxon-name></italic> and <italic><tp:taxon-name>Telestes dabar</tp:taxon-name></italic> are extremely small at least during the dry season and in surface water bodies. The recognition of <italic><tp:taxon-name>Telestes dabar</tp:taxon-name></italic> as a distinct species will require its Red List evaluation and a re-evaluation of <italic><tp:taxon-name>Telestes metohiensis</tp:taxon-name></italic> (now considered as Vulnerable) because of the loss of a part of its former presumed range. <italic><tp:taxon-name>Telestes dabar</tp:taxon-name></italic> would probably deserve the Critically Endangered status because of its very restricted distribution (<xref ref-type="bibr" rid="B8">IUCN 2010</xref>). Both species are threatened by habitat destruction, in particular by construction of tunnels for the draining of poljes and controlling their inundations, lining of river beds to obstruct water flow into ponors and reversible communication with estavelles.</p></sec><sec sec-type="Key to Telestes species of isolated karst river systems of the Adriatic basin in Bosnia and Herzegovina and Croatia, including Krbavsko Polje"><title>Key to <italic><tp:taxon-name>Telestes</tp:taxon-name></italic> species of isolated karst river systems of the Adriatic basin in Bosnia and Herzegovina and Croatia, including Krbavsko Polje</title><table-wrap content-type="key" position="float" orientation="portrait"><table><tbody><tr><td rowspan="1" colspan="1">1a</td><td rowspan="1" colspan="1">Pharyngeal teeth in two rows, usually 2.5–5.2 or 2.5–4.2. Preoperculo-mandibular canal communicating with infraorbital canal. Postcleithrum present, of moderate size</td><td rowspan="1" colspan="1">2</td></tr><tr><td rowspan="1" colspan="1">1b</td><td rowspan="1" colspan="1">Pharyngeal teeth in one row, usually 5–4. Preoperculo-mandibular canal not communicating with infraorbital canal. Postcleithrum minute or absent</td><td rowspan="1" colspan="1">3</td></tr><tr><td rowspan="1" colspan="1">2a</td><td rowspan="1" colspan="1">Branched dorsal-fin rays 8½ and branched anal-fin rays 9½. Total lateral-line scales 60–68</td><td rowspan="1" colspan="1"><italic><tp:taxon-name>Telestes ukliva</tp:taxon-name></italic></td></tr><tr><td rowspan="1" colspan="1">2b</td><td rowspan="1" colspan="1">Branched dorsal-fin rays 7½ and branched anal-fin rays 8½. Total lateral-line scales 72–79</td><td rowspan="1" colspan="1"><italic><tp:taxon-name>Telestes turskyi</tp:taxon-name></italic></td></tr><tr><td rowspan="1" colspan="1">3a</td><td rowspan="1" colspan="1">Black stripe on ventral portion of trunk narrow and not reaching caudal peduncle. Branched dorsal-fin rays usually 8½</td><td rowspan="1" colspan="1">4</td></tr><tr><td rowspan="1" colspan="1">3b</td><td rowspan="1" colspan="1">Black stripe on ventral portion of trunk absent or present; if present, stripe wide anteriorly and extending posteriorly to caudal peduncle. Branched dorsal-fin rays usually 7½</td><td rowspan="1" colspan="1">5</td></tr><tr><td rowspan="1" colspan="1">4a</td><td rowspan="1" colspan="1">Scales overlapping on most of body, scales approximately same size in, above and below lateral line. Lateral line not curving above anal-fin origin. Lower-jaw length 8–10% SL</td><td rowspan="1" colspan="1"><italic><tp:taxon-name>Telestes miloradi</tp:taxon-name></italic></td></tr><tr><td rowspan="1" colspan="1">4b</td><td rowspan="1" colspan="1">Scales non-overlapping on most of body, though densely set. Lateral-line scales larger than scales above and below lateral line. Lateral line making clear curvature above anal-fin origin. Lower-jaw length 10–12% SL</td><td rowspan="1" colspan="1"><italic><tp:taxon-name>Telestes dabar</tp:taxon-name></italic></td></tr><tr><td rowspan="1" colspan="1">5a</td><td rowspan="1" colspan="1">Body strongly compressed, abdomen with weakly scaled ventral keel in front of pelvics. Lateral line short, incomplete, terminating between pectoral and anal fins, and usually widely interrupted, with 17–56, usually 23–37, total scales. Branched anal-fin rays 7½</td><td rowspan="1" colspan="1"><italic><tp:taxon-name>Telestes fontinalis</tp:taxon-name></italic></td></tr><tr><td rowspan="1" colspan="1">5b</td><td rowspan="1" colspan="1">Body slightly compressed, abdomen rounded. Lateral line long, slightly incomplete or complete, usually terminating on caudal peduncle, and narrowly interrupted, with 24–70, usually 54–68, total scales. Branched anal-fin rays usually 8½</td><td rowspan="1" colspan="1">6</td></tr><tr><td rowspan="1" colspan="1">6a</td><td rowspan="1" colspan="1">Black stripe on ventral portion of trunk present</td><td rowspan="1" colspan="1"><italic><tp:taxon-name>Telestes metohiensis</tp:taxon-name></italic></td></tr><tr><td rowspan="1" colspan="1">6b</td><td rowspan="1" colspan="1">Black stripe on vental portion of trunk absent</td><td rowspan="1" colspan="1"><italic><tp:taxon-name>Telestes croaticus</tp:taxon-name></italic></td></tr></tbody></table></table-wrap></sec><sec sec-type="Comparative material"><title>Comparative material</title><p><italic><tp:taxon-name>Telestes karsticus</tp:taxon-name></italic>. PZC 577, 7, 547–750 mm SL, CROATIA: Sušik River at Tomići, Dobra River system (Danube drainage), 24 June 2005, coll. Zupančič.</p><p><italic><tp:taxon-name>Telestes metohiensis</tp:taxon-name></italic>. All from BOSNIA AND HERZEGOVINA. <bold>Gatačko Polje:</bold> NMW 51176:3, lectotype, mm SL, 87.9 mm SL, ‘Mušica bei Imotski’ [misspelling, should be Mušnica River, Gatačko Polje; Imotski is probably an error because <xref ref-type="bibr" rid="B19">Steindachner (1901</xref>: 198) clearly indicated that the specimens had been received from karst waters and streams near Gacko, a town in the north of Gatačko Polje (<named-content xmlns:xlink="http://www.w3.org/1999/xlink" content-type="dwc:verbatimCoordinates" xlink:type="simple">43°09.4'N, 18°31.8'E</named-content>); see also <xref ref-type="bibr" rid="B24">Zupančič and Bogutskaya 2002</xref>], 1899, coll. Redel, Sturani [Sturany]; NMW 51176:1–2, 72.2–82.5 mm SL, same data as holotype; NMW 12972, 1 paralectotype, 92.2 mm SL, same data as holotype; NMW 12973–75 (in one jar with 12972), 3 paralectotypes, 59.2–95.3 mm SL, same data as holotype; NMW 51172, 2 paralectotypes, 92.0–97.8 mm SL, same data as holotype; NMW 51174, 2 paralectotypes, 76.4–88.5 mm SL, same data as holotype; NMW 51175, 3 paralectotypes, 66.8–75.9 mm SL, same data as holotype; SMF 805, 2, 53.2–65.6 mm SL, Gacko; ZMH 15137, 7, 51.2–64.4 mm SL, Gacko, Herzegovina; <bold>Cerničko Polje:</bold> PZC 223, 9, 45.0–90.6 mm SL, source of Ključka River in Vilina Pečina (cave), <named-content xmlns:xlink="http://www.w3.org/1999/xlink" content-type="dwc:verbatimCoordinates" xlink:type="simple">43°5.6'N, 18°29'E</named-content>, 16 May 2003, coll. Zupančič; PZC 330, 9, 46.0–88.7 mm SL, same locality and collector, 23 May 2001; PZC 337, 4, 73.7–85.4 mm SL, same locality and collector, 20 Aug. 2000; PZC 368, 4, 49.0–62.2 mm SL, spring at Ključ, <named-content xmlns:xlink="http://www.w3.org/1999/xlink" content-type="dwc:verbatimCoordinates" xlink:type="simple">43°5.6'N, 18°29.6'E</named-content>, 23 May 2000, coll. Zupančič; PZC 503, 7, same locality and collector, 3 Aug. 2000. <bold>Nevesinjsko Polje:</bold> (NMW syntypes [now paralectotypes] of <italic><tp:taxon-name>Paraphoxinus metohiensis</tp:taxon-name></italic> labeled as <italic><tp:taxon-name>Paraphoxinus affinis</tp:taxon-name></italic> [handwritten by Steindachner; never published], nomen museale) NMW 9368–9372, 5, Zalomska [Zalomka River], 1896, coll. Hawelka; NMW 51088, 10, 47.6–57.9 mm SL, same<!--PageBreak--> data as above; NMW 51089, 10, 49.6–58.1 mm SL, same data as above; NMW 51092, 5, 51.9–65.5 mm SL, same data as above; NMW 51093, 8, 47.4–58.7 mm SL, same data as above; NMW 51094, 10, same data as above; NMW 51090, 5 (not labeled as syntypes of <italic><tp:taxon-name>Paraphoxinus metohiensis</tp:taxon-name></italic> though exclusion of these specimens from the type series is not evident from the original description), 47.6–57.9 mm SL, same data as above; NMW 51091, 4 (not labeled as syntypes, as above), 63.5–87.1 mm SL, same data as above; PZC 206, 3, 50.4–73.6 mm SL, Batuša River (Zalomka system), <named-content xmlns:xlink="http://www.w3.org/1999/xlink" content-type="dwc:verbatimCoordinates" xlink:type="simple">43°19.3'N, 18°7.1'E</named-content>, 9 May 2000, coll. Zupančič; PZC 355, 17, 39.6–63.8 mm SL, same locality and collector, 21 May 2001; PZC 356, 6, 53.2–66.1 mm SL, same locality and collector, 5 May 2000; PZC 312, 19, 50.1–79.8 mm SL, spring Ljeskovik in Zalomka River near Rast and Odžak, <named-content xmlns:xlink="http://www.w3.org/1999/xlink" content-type="dwc:verbatimCoordinates" xlink:type="simple">43°12.1'N, 18°12.4'E</named-content>, 21 May 2001, coll. Zupančič; PZC 313, 14, 49.1–78.7 mm SL, same locality and collector, 1 July 2002; PZC 567, 7, 45.1–86.2 mm SL, same locality and collector, 8 July 2011; PZC 358, 2, 38.2–42.0 mm SL, spring in Zalomka River at Budisavlje, <named-content xmlns:xlink="http://www.w3.org/1999/xlink" content-type="dwc:verbatimCoordinates" xlink:type="simple">43°13.3'N, 18°13.1'E</named-content>, 22 May 2011, coll. Zupančič; PZC 523, 15, 39.5–90.9 mm SL, Zovidolka [Zavodoka, Zovidolska] River at Udbine, <named-content xmlns:xlink="http://www.w3.org/1999/xlink" content-type="dwc:verbatimCoordinates" xlink:type="simple">43°8.6'N, 18°14.7'E</named-content>, 15 Sept. 2006, coll. Zupančič; PZC 293, 12, 49.1–99.2 mm SL, Zovidolka [Zavodoka, Zovidolska] River at Udbine, <named-content xmlns:xlink="http://www.w3.org/1999/xlink" content-type="dwc:verbatimCoordinates" xlink:type="simple">43°8.6'N, 18°14.7'E</named-content>, 29 Aug. 2006, coll. Zupančič; PZC 315, 17, 57.8–81.4 mm SL, same locality and collector, 16 July 2002; PZC 523, 15, 39.5–90.9 mm SL, same locality and collector, 15 Sept. 2006; PZC 524, 13, 39.5–90.9 mm SL, same locality and collector, 15 Sept. 2006; PZC 566, 45, same locality and collector, 8 July 2011.</p><p><italic><tp:taxon-name>Telestes polylepis</tp:taxon-name></italic>. NMW 18931–41, 11, paralectotypes, 93.6–107.2 mm SL, CROATIA: Josefsthal [Josipdol], 1866; NMW 49713, 3, syntypes, 86.7–90.7 mm SL, CROATIA: Dobra River, 1866; NMW 49714–1, lectotype, 85.9 mm SL, CROATIA: Mresnitza [Mrežnica] River, 1866; NMW 49715, 2, paralectotypes, 80.8–84.1 mm SL, same data as lectotype.</p><p><italic><tp:taxon-name>Telestes turskyi</tp:taxon-name></italic>. NMW 49629-1, lectotype, 129.5 mm SL, CROATIA: Čicola River [tributary of Krka], Dernis [Drniš] “Heckels Reise, 1840”; 17, paralectotypes, 55.3–102.3 mm SL.</p><p><italic><tp:taxon-name>Telestes ukliva</tp:taxon-name></italic>. NMW 49639-1, lectotype, 85.0 mm SL, CROATIA: Sign “[aus der Cettina]”, “Heckels Reise, 1840”; NMW 49639-2 and 3, 2, 83.3–84.8 mm SL, same data as lectotype; NMW 49635, 3, paralectotypes, 58.0–75.8 mm SL, same data as lectotype; ZMH 15095, 1, CROATIA: Cetina.</p><p>Other extensive comparative material is listed in <xref ref-type="bibr" rid="B24">Zupančič and Bogutskaya (2002)</xref> and <xref ref-type="bibr" rid="B3">Bogutskaya and Zupančič (2003)</xref>.</p></sec></tp:treatment-sec><tp:treatment-sec><!--Section generated to contain objects referenced in tp:taxon-treatment.--><table-wrap id="T2" position="float" orientation="portrait"><label>Table 1b.</label><caption><p>Morphometric data of <italic><tp:taxon-name>Telestes miloradi</tp:taxon-name></italic>.</p></caption><table><tbody><tr><th rowspan="3" colspan="1"/><th rowspan="1" colspan="9"><italic><tp:taxon-name>Telestes miloradi</tp:taxon-name></italic></th></tr><tr><th rowspan="1" colspan="1">Holotype</th><th rowspan="1" colspan="4">females, n=9</th><th rowspan="1" colspan="4">males, n=3</th></tr><tr><th rowspan="1" colspan="1"/><th rowspan="1" colspan="1">min</th><th rowspan="1" colspan="1">max</th><th rowspan="1" colspan="1">mean</th><th rowspan="1" colspan="1">SD</th><th rowspan="1" colspan="1">min</th><th rowspan="1" colspan="1">max</th><th rowspan="1" colspan="1">Mean</th><th rowspan="1" colspan="1">SD</th></tr><tr><td rowspan="1" colspan="1">SL, mm</td><td rowspan="1" colspan="1">66.7</td><td rowspan="1" colspan="1">34.1 </td><td rowspan="1" colspan="1">66.7</td><td rowspan="1" colspan="1"/><td rowspan="1" colspan="1"/><td rowspan="1" colspan="1">57.9</td><td rowspan="1" colspan="1">61.8</td><td rowspan="1" colspan="1"/><td rowspan="1" colspan="1"/></tr><tr><td rowspan="1" colspan="1">Maximum body depth (% SL)</td><td rowspan="1" colspan="1">22.4</td><td rowspan="1" colspan="1">21.7</td><td rowspan="1" colspan="1">25.8</td><td rowspan="1" colspan="1">23.5</td><td rowspan="1" colspan="1">1.5</td><td rowspan="1" colspan="1">19.6</td><td rowspan="1" colspan="1">24.6</td><td rowspan="1" colspan="1">23.0</td><td rowspan="1" colspan="1">2.9</td></tr><tr><td rowspan="1" colspan="1">Depth of caudal peduncle (% SL)</td><td rowspan="1" colspan="1">11.4</td><td rowspan="1" colspan="1">10.4</td><td rowspan="1" colspan="1">11.6</td><td rowspan="1" colspan="1">11.2</td><td rowspan="1" colspan="1">0.4</td><td rowspan="1" colspan="1">9.6</td><td rowspan="1" colspan="1">11.3</td><td rowspan="1" colspan="1">10.8</td><td rowspan="1" colspan="1">1.0</td></tr><tr><td rowspan="1" colspan="1">Depth of caudal peduncle  (% length of caudal peduncle)</td><td rowspan="1" colspan="1">53.8</td><td rowspan="1" colspan="1">49.8</td><td rowspan="1" colspan="1">54.8</td><td rowspan="1" colspan="1">52.4</td><td rowspan="1" colspan="1">2.1</td><td rowspan="1" colspan="1">41.8</td><td rowspan="1" colspan="1">52.8</td><td rowspan="1" colspan="1">49.1</td><td rowspan="1" colspan="1">6.4</td></tr><tr><td rowspan="1" colspan="1">Maximum body width (% SL)</td><td rowspan="1" colspan="1">14.3</td><td rowspan="1" colspan="1">12.9</td><td rowspan="1" colspan="1">15.3</td><td rowspan="1" colspan="1">14.6</td><td rowspan="1" colspan="1">0.7</td><td rowspan="1" colspan="1">11.4</td><td rowspan="1" colspan="1">16.8</td><td rowspan="1" colspan="1">15.0</td><td rowspan="1" colspan="1">3.1</td></tr><tr><td rowspan="1" colspan="1">Predorsal length (% SL)</td><td rowspan="1" colspan="1">55.9</td><td rowspan="1" colspan="1">55.9</td><td rowspan="1" colspan="1">57.7</td><td rowspan="1" colspan="1">57.0</td><td rowspan="1" colspan="1">0.7</td><td rowspan="1" colspan="1">54.3</td><td rowspan="1" colspan="1">54.9</td><td rowspan="1" colspan="1">54.5</td><td rowspan="1" colspan="1">0.3</td></tr><tr><td rowspan="1" colspan="1">Postdorsal length (% SL)</td><td rowspan="1" colspan="1">35.2</td><td rowspan="1" colspan="1">32.8</td><td rowspan="1" colspan="1">35.3</td><td rowspan="1" colspan="1">34.3</td><td rowspan="1" colspan="1">1.0</td><td rowspan="1" colspan="1">35.4</td><td rowspan="1" colspan="1">35.6</td><td rowspan="1" colspan="1">35.5</td><td rowspan="1" colspan="1">0.1</td></tr><tr><td rowspan="1" colspan="1">Prepelvic length (% SL)</td><td rowspan="1" colspan="1">51.6</td><td rowspan="1" colspan="1">51.5</td><td rowspan="1" colspan="1">53.3</td><td rowspan="1" colspan="1">52.3</td><td rowspan="1" colspan="1">0.9</td><td rowspan="1" colspan="1">50.0</td><td rowspan="1" colspan="1">50.2</td><td rowspan="1" colspan="1">50.1</td><td rowspan="1" colspan="1">0.1</td></tr><tr><td rowspan="1" colspan="1">Preanal length (% SL)</td><td rowspan="1" colspan="1">72.8</td><td rowspan="1" colspan="1">68.2</td><td rowspan="1" colspan="1">72.8</td><td rowspan="1" colspan="1">70.3</td><td rowspan="1" colspan="1">1.9</td><td rowspan="1" colspan="1">68.2</td><td rowspan="1" colspan="1">68.4</td><td rowspan="1" colspan="1">68.3</td><td rowspan="1" colspan="1">0.1</td></tr><tr><td rowspan="1" colspan="1">Pectoral – pelvic-fin origin length (% SL)</td><td rowspan="1" colspan="1">25.1</td><td rowspan="1" colspan="1">25.1</td><td rowspan="1" colspan="1">27.6</td><td rowspan="1" colspan="1">26.2</td><td rowspan="1" colspan="1">1.1</td><td rowspan="1" colspan="1">23.3</td><td rowspan="1" colspan="1">25.0</td><td rowspan="1" colspan="1">24.4</td><td rowspan="1" colspan="1">1.0</td></tr><tr><td rowspan="1" colspan="1">Pelvic – anal-fin origin length (% SL)</td><td rowspan="1" colspan="1">20.8</td><td rowspan="1" colspan="1">16.6</td><td rowspan="1" colspan="1">20.8</td><td rowspan="1" colspan="1">18.3</td><td rowspan="1" colspan="1">1.7</td><td rowspan="1" colspan="1">17.6</td><td rowspan="1" colspan="1">18.4</td><td rowspan="1" colspan="1">18.2</td><td rowspan="1" colspan="1">0.5</td></tr><tr><td rowspan="1" colspan="1">Length of caudal peduncle (% SL)</td><td rowspan="1" colspan="1">21.2</td><td rowspan="1" colspan="1">20.5</td><td rowspan="1" colspan="1">22.1</td><td rowspan="1" colspan="1">21.3</td><td rowspan="1" colspan="1">0.7</td><td rowspan="1" colspan="1">21.4</td><td rowspan="1" colspan="1">23.0</td><td rowspan="1" colspan="1">22.0</td><td rowspan="1" colspan="1">0.9</td></tr><tr><td rowspan="1" colspan="1">Dorsal-fin base length (% SL)</td><td rowspan="1" colspan="1">11.6</td><td rowspan="1" colspan="1">9.9</td><td rowspan="1" colspan="1">11.6</td><td rowspan="1" colspan="1">10.9</td><td rowspan="1" colspan="1">0.7</td><td rowspan="1" colspan="1">11.2</td><td rowspan="1" colspan="1">12.6</td><td rowspan="1" colspan="1">12.2</td><td rowspan="1" colspan="1">0.8</td></tr><tr><td rowspan="1" colspan="1">Dorsal fin depth (% SL)</td><td rowspan="1" colspan="1">19.6</td><td rowspan="1" colspan="1">19.2</td><td rowspan="1" colspan="1">20.9</td><td rowspan="1" colspan="1">19.8</td><td rowspan="1" colspan="1">0.8</td><td rowspan="1" colspan="1">20.9</td><td rowspan="1" colspan="1">22.1</td><td rowspan="1" colspan="1">21.4</td><td rowspan="1" colspan="1">0.6</td></tr><tr><td rowspan="1" colspan="1">Anal-fin base length (% SL)</td><td rowspan="1" colspan="1">12.4</td><td rowspan="1" colspan="1">10.7</td><td rowspan="1" colspan="1">12.4</td><td rowspan="1" colspan="1">11.9</td><td rowspan="1" colspan="1">0.6</td><td rowspan="1" colspan="1">11.8</td><td rowspan="1" colspan="1">11.9</td><td rowspan="1" colspan="1">11.8</td><td rowspan="1" colspan="1">0.1</td></tr><tr><td rowspan="1" colspan="1">Anal fin depth (% SL)</td><td rowspan="1" colspan="1">13.2</td><td rowspan="1" colspan="1">0.0</td><td rowspan="1" colspan="1">15.0</td><td rowspan="1" colspan="1">12.5</td><td rowspan="1" colspan="1">4.7</td><td rowspan="1" colspan="1">13.7</td><td rowspan="1" colspan="1">15.5</td><td rowspan="1" colspan="1">14.3</td><td rowspan="1" colspan="1">1.0</td></tr><tr><td rowspan="1" colspan="1">Pectoral fin length (% SL)</td><td rowspan="1" colspan="1">21.7</td><td rowspan="1" colspan="1">18.5</td><td rowspan="1" colspan="1">21.7</td><td rowspan="1" colspan="1">20.8</td><td rowspan="1" colspan="1">1.0</td><td rowspan="1" colspan="1">23.5</td><td rowspan="1" colspan="1">25.4</td><td rowspan="1" colspan="1">24.8</td><td rowspan="1" colspan="1">1.1</td></tr><tr><td rowspan="1" colspan="1">Pelvic fin length (% SL)</td><td rowspan="1" colspan="1">15.6</td><td rowspan="1" colspan="1">13.6</td><td rowspan="1" colspan="1">15.6</td><td rowspan="1" colspan="1">14.6</td><td rowspan="1" colspan="1">0.8</td><td rowspan="1" colspan="1">16.9</td><td rowspan="1" colspan="1">17.6</td><td rowspan="1" colspan="1">17.2</td><td rowspan="1" colspan="1">0.4</td></tr><tr><td rowspan="1" colspan="1">Head length (% SL)</td><td rowspan="1" colspan="1">26.8</td><td rowspan="1" colspan="1">25.4</td><td rowspan="1" colspan="1">28.0</td><td rowspan="1" colspan="1">27.0</td><td rowspan="1" colspan="1">0.8</td><td rowspan="1" colspan="1">26.5</td><td rowspan="1" colspan="1">29.0</td><td rowspan="1" colspan="1">28.2</td><td rowspan="1" colspan="1">1.4</td></tr><tr><td rowspan="1" colspan="1">Head length (% body depth)</td><td rowspan="1" colspan="1">119.9</td><td rowspan="1" colspan="1">105.0</td><td rowspan="1" colspan="1">119.9</td><td rowspan="1" colspan="1">115.0</td><td rowspan="1" colspan="1">6.0</td><td rowspan="1" colspan="1">117.6</td><td rowspan="1" colspan="1">135.4</td><td rowspan="1" colspan="1">123.5</td><td rowspan="1" colspan="1">10.3</td></tr><tr><td rowspan="1" colspan="1">Head depth at nape (% SL)</td><td rowspan="1" colspan="1">18.3</td><td rowspan="1" colspan="1">16.9</td><td rowspan="1" colspan="1">18.3</td><td rowspan="1" colspan="1">17.6</td><td rowspan="1" colspan="1">0.5</td><td rowspan="1" colspan="1">16.7</td><td rowspan="1" colspan="1">19.0</td><td rowspan="1" colspan="1">18.2</td><td rowspan="1" colspan="1">1.4</td></tr><tr><td rowspan="1" colspan="1">Head depth at nape (% HL)</td><td rowspan="1" colspan="1">68.1</td><td rowspan="1" colspan="1">62.5</td><td rowspan="1" colspan="1">68.1</td><td rowspan="1" colspan="1">65.1</td><td rowspan="1" colspan="1">2.3</td><td rowspan="1" colspan="1">62.9</td><td rowspan="1" colspan="1">65.7</td><td rowspan="1" colspan="1">64.7</td><td rowspan="1" colspan="1">1.6</td></tr><tr><td rowspan="1" colspan="1">Maximum head width (% SL)</td><td rowspan="1" colspan="1">14.1</td><td rowspan="1" colspan="1">12.3</td><td rowspan="1" colspan="1">14.5</td><td rowspan="1" colspan="1">14.0</td><td rowspan="1" colspan="1">0.7</td><td rowspan="1" colspan="1">12.6</td><td rowspan="1" colspan="1">16.9</td><td rowspan="1" colspan="1">15.4</td><td rowspan="1" colspan="1">2.5</td></tr><tr><td rowspan="1" colspan="1">Maximum head width (% HL)</td><td rowspan="1" colspan="1">52.5</td><td rowspan="1" colspan="1">48.7</td><td rowspan="1" colspan="1">53.6</td><td rowspan="1" colspan="1">52.0</td><td rowspan="1" colspan="1">1.5</td><td rowspan="1" colspan="1">47.5</td><td rowspan="1" colspan="1">58.2</td><td rowspan="1" colspan="1">54.6</td><td rowspan="1" colspan="1">6.2</td></tr><tr><td rowspan="1" colspan="1">Maximum cranial width (% cranium roof length)</td><td rowspan="1" colspan="1">62.8</td><td rowspan="1" colspan="1">59.6</td><td rowspan="1" colspan="1">73.9</td><td rowspan="1" colspan="1">66.0</td><td rowspan="1" colspan="1">5.0</td><td rowspan="1" colspan="1">58.3</td><td rowspan="1" colspan="1">65.2</td><td rowspan="1" colspan="1">62.9</td><td rowspan="1" colspan="1">4.0</td></tr><tr><td rowspan="1" colspan="1">Snout length (% SL)</td><td rowspan="1" colspan="1">9.0</td><td rowspan="1" colspan="1">8.0</td><td rowspan="1" colspan="1">9.7</td><td rowspan="1" colspan="1">8.9</td><td rowspan="1" colspan="1">0.5</td><td rowspan="1" colspan="1">8.5</td><td rowspan="1" colspan="1">8.6</td><td rowspan="1" colspan="1">8.6</td><td rowspan="1" colspan="1">0.0</td></tr><tr><td rowspan="1" colspan="1">Snout length (% HL)</td><td rowspan="1" colspan="1">33.7</td><td rowspan="1" colspan="1">31.4</td><td rowspan="1" colspan="1">34.7</td><td rowspan="1" colspan="1">33.0</td><td rowspan="1" colspan="1">1.2</td><td rowspan="1" colspan="1">29.5</td><td rowspan="1" colspan="1">32.4</td><td rowspan="1" colspan="1">30.5</td><td rowspan="1" colspan="1">1.7</td></tr><tr><td rowspan="1" colspan="1">Eye horizontal diameter (% SL)</td><td rowspan="1" colspan="1">6.5</td><td rowspan="1" colspan="1">6.3</td><td rowspan="1" colspan="1">6.9</td><td rowspan="1" colspan="1">6.5</td><td rowspan="1" colspan="1">0.2</td><td rowspan="1" colspan="1">6.6</td><td rowspan="1" colspan="1">6.7</td><td rowspan="1" colspan="1">6.7</td><td rowspan="1" colspan="1">0.0</td></tr><tr><td rowspan="1" colspan="1">Eye horizontal diameter (% HL)</td><td rowspan="1" colspan="1">24.4</td><td rowspan="1" colspan="1">22.5</td><td rowspan="1" colspan="1">26.4</td><td rowspan="1" colspan="1">24.2</td><td rowspan="1" colspan="1">1.4</td><td rowspan="1" colspan="1">22.9</td><td rowspan="1" colspan="1">25.2</td><td rowspan="1" colspan="1">23.7</td><td rowspan="1" colspan="1">1.3</td></tr><tr><td rowspan="1" colspan="1">Eye horizontal diameter  (% interorbital width)</td><td rowspan="1" colspan="1">70.2</td><td rowspan="1" colspan="1">64.7</td><td rowspan="1" colspan="1">83.0</td><td rowspan="1" colspan="1">71.3</td><td rowspan="1" colspan="1">5.9</td><td rowspan="1" colspan="1">69.4</td><td rowspan="1" colspan="1">83.4</td><td rowspan="1" colspan="1">74.1</td><td rowspan="1" colspan="1">8.1</td></tr><tr><td rowspan="1" colspan="1">Postorbital distance (% HL)</td><td rowspan="1" colspan="1">49.1</td><td rowspan="1" colspan="1">48.9</td><td rowspan="1" colspan="1">51.6</td><td rowspan="1" colspan="1">50.2</td><td rowspan="1" colspan="1">1.2</td><td rowspan="1" colspan="1">50.2</td><td rowspan="1" colspan="1">51.0</td><td rowspan="1" colspan="1">50.5</td><td rowspan="1" colspan="1">0.5</td></tr><tr><td rowspan="1" colspan="1">Interorbital width (% SL)</td><td rowspan="1" colspan="1">9.3</td><td rowspan="1" colspan="1">8.1</td><td rowspan="1" colspan="1">9.7</td><td rowspan="1" colspan="1">9.2</td><td rowspan="1" colspan="1">0.5</td><td rowspan="1" colspan="1">8.0</td><td rowspan="1" colspan="1">9.6</td><td rowspan="1" colspan="1">9.1</td><td rowspan="1" colspan="1">0.9</td></tr><tr><td rowspan="1" colspan="1">Interorbital width (% HL)</td><td rowspan="1" colspan="1">34.8</td><td rowspan="1" colspan="1">31.9</td><td rowspan="1" colspan="1">34.8</td><td rowspan="1" colspan="1">34.1</td><td rowspan="1" colspan="1">0.9</td><td rowspan="1" colspan="1">30.2</td><td rowspan="1" colspan="1">33.1</td><td rowspan="1" colspan="1">32.1</td><td rowspan="1" colspan="1">1.7</td></tr><tr><td rowspan="1" colspan="1">Length of upper jaw (% HL)</td><td rowspan="1" colspan="1">27.9</td><td rowspan="1" colspan="1">26.0</td><td rowspan="1" colspan="1">28.1</td><td rowspan="1" colspan="1">27.2</td><td rowspan="1" colspan="1">0.9</td><td rowspan="1" colspan="1">23.5</td><td rowspan="1" colspan="1">25.1</td><td rowspan="1" colspan="1">24.0</td><td rowspan="1" colspan="1">0.9</td></tr><tr><td rowspan="1" colspan="1">Length of upper jaw (% SL)</td><td rowspan="1" colspan="1">7.5</td><td rowspan="1" colspan="1">6.6</td><td rowspan="1" colspan="1">7.9</td><td rowspan="1" colspan="1">7.3</td><td rowspan="1" colspan="1">0.4</td><td rowspan="1" colspan="1">6.7</td><td rowspan="1" colspan="1">6.8</td><td rowspan="1" colspan="1">6.8</td><td rowspan="1" colspan="1">0.1</td></tr><tr><td rowspan="1" colspan="1">Length of lower jaw (% SL)</td><td rowspan="1" colspan="1">9.3</td><td rowspan="1" colspan="1">8.4</td><td rowspan="1" colspan="1">10.4</td><td rowspan="1" colspan="1">9.5</td><td rowspan="1" colspan="1">0.6</td><td rowspan="1" colspan="1">8.7</td><td rowspan="1" colspan="1">10.4</td><td rowspan="1" colspan="1">9.8</td><td rowspan="1" colspan="1">1.0</td></tr><tr><td rowspan="1" colspan="1">Length of lower jaw (% HL)</td><td rowspan="1" colspan="1">34.7</td><td rowspan="1" colspan="1">33.1</td><td rowspan="1" colspan="1">38.4</td><td rowspan="1" colspan="1">35.3</td><td rowspan="1" colspan="1">1.8</td><td rowspan="1" colspan="1">32.9</td><td rowspan="1" colspan="1">35.9</td><td rowspan="1" colspan="1">34.9</td><td rowspan="1" colspan="1">1.7</td></tr><tr><td rowspan="1" colspan="1">Length of lower jaw (% interorbital width)</td><td rowspan="1" colspan="1">99.8</td><td rowspan="1" colspan="1">99.8</td><td rowspan="1" colspan="1">114.3</td><td rowspan="1" colspan="1">103.7</td><td rowspan="1" colspan="1">6.1</td><td rowspan="1" colspan="1">108.5</td><td rowspan="1" colspan="1">109.1</td><td rowspan="1" colspan="1">108.7</td><td rowspan="1" colspan="1">0.4</td></tr><tr><td rowspan="1" colspan="1">Length of lower jaw  (% depth of operculum)</td><td rowspan="1" colspan="1">104.0</td><td rowspan="1" colspan="1">95.6</td><td rowspan="1" colspan="1">104.0</td><td rowspan="1" colspan="1">101.1</td><td rowspan="1" colspan="1">2.9</td><td rowspan="1" colspan="1">95.6</td><td rowspan="1" colspan="1">107.1</td><td rowspan="1" colspan="1">103.3</td><td rowspan="1" colspan="1">6.7</td></tr></tbody></table></table-wrap><table-wrap id="T5" position="float" orientation="portrait"><label>Table 2.</label><caption><p>Gill-raker counts in <italic><tp:taxon-name>Telestes dabar</tp:taxon-name></italic>, <italic><tp:taxon-name>Telestes miloradi</tp:taxon-name></italic> and <italic><tp:taxon-name>Telestes metohiensis</tp:taxon-name></italic>.</p></caption><table><tbody><tr><th rowspan="1" colspan="1"/><th rowspan="1" colspan="1">7</th><th rowspan="1" colspan="1">8</th><th rowspan="1" colspan="1">9</th><th rowspan="1" colspan="1">10</th><th rowspan="1" colspan="1">mean</th><th rowspan="1" colspan="1">SD</th></tr><tr><td rowspan="1" colspan="1"><italic><tp:taxon-name>Telestes dabar</tp:taxon-name></italic></td><td rowspan="1" colspan="1"/><td rowspan="1" colspan="1"/><td rowspan="1" colspan="1">20</td><td rowspan="1" colspan="1">20</td><td rowspan="1" colspan="1">9.5</td><td rowspan="1" colspan="1">0.51</td></tr><tr><td rowspan="1" colspan="1"><italic><tp:taxon-name>Telestes miloradi</tp:taxon-name></italic></td><td rowspan="1" colspan="1"/><td rowspan="1" colspan="1">1</td><td rowspan="1" colspan="1">11</td><td rowspan="1" colspan="1">6</td><td rowspan="1" colspan="1">9.3</td><td rowspan="1" colspan="1">0.57</td></tr><tr><td rowspan="1" colspan="1"><italic><tp:taxon-name>Telestes metohiensis</tp:taxon-name></italic>, Gatačko Polje</td><td rowspan="1" colspan="1">2</td><td rowspan="1" colspan="1">33</td><td rowspan="1" colspan="1">15</td><td rowspan="1" colspan="1">1</td><td rowspan="1" colspan="1">8.3</td><td rowspan="1" colspan="1">0.58</td></tr><tr><td rowspan="1" colspan="1"><italic><tp:taxon-name>Telestes metohiensis</tp:taxon-name></italic>, Nevesinjsko Polje</td><td rowspan="1" colspan="1">6</td><td rowspan="1" colspan="1">28</td><td rowspan="1" colspan="1">12</td><td rowspan="1" colspan="1">1</td><td rowspan="1" colspan="1">8.2</td><td rowspan="1" colspan="1">0.67</td></tr></tbody></table></table-wrap><table-wrap id="T6" position="float" orientation="portrait"><label>Table 3.</label><caption><p>Total lateral-line scale and total lateral-series scales counts in <italic><tp:taxon-name>Telestes dabar</tp:taxon-name></italic>, <italic><tp:taxon-name>Telestes miloradi</tp:taxon-name></italic> and  <italic><tp:taxon-name>Telestes metohiensis</tp:taxon-name></italic>.</p></caption><table><tbody><tr><td rowspan="1" colspan="1"/><td rowspan="1" colspan="8">Total lateral-line scales</td><td rowspan="1" colspan="3">Total lateral-series scales</td></tr><tr><td rowspan="1" colspan="1"/><td rowspan="1" colspan="1">0–53</td><td rowspan="1" colspan="1">54–57</td><td rowspan="1" colspan="1">58–61</td><td rowspan="1" colspan="1">62–65</td><td rowspan="1" colspan="1">66–69</td><td rowspan="1" colspan="1">70–73</td><td rowspan="1" colspan="1">mean</td><td rowspan="1" colspan="1">SD</td><td rowspan="1" colspan="1">range</td><td rowspan="1" colspan="1">mean</td><td rowspan="1" colspan="1">SD</td></tr><tr><td rowspan="1" colspan="1"><italic><tp:taxon-name>Telestes dabar</tp:taxon-name></italic></td><td rowspan="1" colspan="1">5</td><td rowspan="1" colspan="1">17</td><td rowspan="1" colspan="1">8</td><td rowspan="1" colspan="1">7</td><td rowspan="1" colspan="1">3</td><td rowspan="1" colspan="1"/><td rowspan="1" colspan="1">54.2</td><td rowspan="1" colspan="1">9.58</td><td rowspan="1" colspan="1">62–69</td><td rowspan="1" colspan="1">66.6</td><td rowspan="1" colspan="1">2.41</td></tr><tr><td rowspan="1" colspan="1"><italic><tp:taxon-name>Telestes miloradi</tp:taxon-name></italic></td><td rowspan="1" colspan="1"/><td rowspan="1" colspan="1">6</td><td rowspan="1" colspan="1">5</td><td rowspan="1" colspan="1">5</td><td rowspan="1" colspan="1">2</td><td rowspan="1" colspan="1"/><td rowspan="1" colspan="1">60.3</td><td rowspan="1" colspan="1">3.91</td><td rowspan="1" colspan="1">58–69</td><td rowspan="1" colspan="1">62.8</td><td rowspan="1" colspan="1">2.93</td></tr><tr><td rowspan="1" colspan="1"><italic><tp:taxon-name>Telestes metohiensis</tp:taxon-name></italic>, Gatačko Polje</td><td rowspan="1" colspan="1"/><td rowspan="1" colspan="1">11</td><td rowspan="1" colspan="1">10</td><td rowspan="1" colspan="1">25</td><td rowspan="1" colspan="1">5</td><td rowspan="1" colspan="1"/><td rowspan="1" colspan="1">61.0</td><td rowspan="1" colspan="1">3.92</td><td rowspan="1" colspan="1">56–71</td><td rowspan="1" colspan="1">63.5</td><td rowspan="1" colspan="1">3.74</td></tr><tr><td rowspan="1" colspan="1"><italic><tp:taxon-name>Telestes metohiensis</tp:taxon-name></italic>, Nevesinjsko Polje</td><td rowspan="1" colspan="1">1</td><td rowspan="1" colspan="1">9</td><td rowspan="1" colspan="1">11</td><td rowspan="1" colspan="1">19</td><td rowspan="1" colspan="1">5</td><td rowspan="1" colspan="1">2</td><td rowspan="1" colspan="1">61.1</td><td rowspan="1" colspan="1">5.32</td><td rowspan="1" colspan="1">60–71</td><td rowspan="1" colspan="1">65.0</td><td rowspan="1" colspan="1">3.07</td></tr></tbody></table></table-wrap><table-wrap id="T7" position="float" orientation="portrait"><label>Table 4a.</label><caption><p>Vertebral counts in <italic><tp:taxon-name>Telestes</tp:taxon-name></italic> species endemic in Croatia and Bosnia and Herzegovina. Total vertebrae.</p></caption><table><tbody><tr><th rowspan="1" colspan="1"/><th rowspan="1" colspan="1">38</th><th rowspan="1" colspan="1">39</th><th rowspan="1" colspan="1">40</th><th rowspan="1" colspan="1">41</th><th rowspan="1" colspan="1">42</th><th rowspan="1" colspan="1">mean</th><th rowspan="1" colspan="1">SD</th></tr><tr><td rowspan="1" colspan="1"><italic><tp:taxon-name>Telestes dabar</tp:taxon-name></italic></td><td rowspan="1" colspan="1"/><td rowspan="1" colspan="1">49</td><td rowspan="1" colspan="1">101</td><td rowspan="1" colspan="1">11</td><td rowspan="1" colspan="1"/><td rowspan="1" colspan="1">39.8</td><td rowspan="1" colspan="1">0.56</td></tr><tr><td rowspan="1" colspan="1"><italic><tp:taxon-name>Telestes miloradi</tp:taxon-name></italic></td><td rowspan="1" colspan="1"/><td rowspan="1" colspan="1">1</td><td rowspan="1" colspan="1">10</td><td rowspan="1" colspan="1">11</td><td rowspan="1" colspan="1"/><td rowspan="1" colspan="1">40.5</td><td rowspan="1" colspan="1">0.60</td></tr><tr><td rowspan="1" colspan="1"><italic><tp:taxon-name>Telestes metohiensis</tp:taxon-name></italic>, Gatačko Polje</td><td rowspan="1" colspan="1">6</td><td rowspan="1" colspan="1">33</td><td rowspan="1" colspan="1">12</td><td rowspan="1" colspan="1">2</td><td rowspan="1" colspan="1"/><td rowspan="1" colspan="1">39.2</td><td rowspan="1" colspan="1">0.68</td></tr><tr><td rowspan="1" colspan="1"><italic><tp:taxon-name>Telestes metohiensis</tp:taxon-name></italic>, Nevesinjsko Polje</td><td rowspan="1" colspan="1">10</td><td rowspan="1" colspan="1">112</td><td rowspan="1" colspan="1">35</td><td rowspan="1" colspan="1"/><td rowspan="1" colspan="1"/><td rowspan="1" colspan="1">39.2</td><td rowspan="1" colspan="1">0.52</td></tr><tr><td rowspan="1" colspan="1"><italic><tp:taxon-name>Telestes croaticus</tp:taxon-name></italic></td><td rowspan="1" colspan="1">5</td><td rowspan="1" colspan="1">21</td><td rowspan="1" colspan="1"/><td rowspan="1" colspan="1"/><td rowspan="1" colspan="1"/><td rowspan="1" colspan="1">38.8</td><td rowspan="1" colspan="1">0.40</td></tr><tr><td rowspan="1" colspan="1"><italic><tp:taxon-name>Telestes fontinalis</tp:taxon-name></italic></td><td rowspan="1" colspan="1">1</td><td rowspan="1" colspan="1">7</td><td rowspan="1" colspan="1">3</td><td rowspan="1" colspan="1"/><td rowspan="1" colspan="1"/><td rowspan="1" colspan="1">39.2</td><td rowspan="1" colspan="1">0.60</td></tr><tr><td rowspan="1" colspan="1"><italic><tp:taxon-name>Telestes karsticus</tp:taxon-name></italic></td><td rowspan="1" colspan="1"/><td rowspan="1" colspan="1"/><td rowspan="1" colspan="1">2</td><td rowspan="1" colspan="1">2</td><td rowspan="1" colspan="1">3</td><td rowspan="1" colspan="1">41.1</td><td rowspan="1" colspan="1">0.89</td></tr><tr><td rowspan="1" colspan="1"><italic><tp:taxon-name>Telestes polylepis</tp:taxon-name></italic></td><td rowspan="1" colspan="1"/><td rowspan="1" colspan="1"/><td rowspan="1" colspan="1">2</td><td rowspan="1" colspan="1">9</td><td rowspan="1" colspan="1">6</td><td rowspan="1" colspan="1">41.2</td><td rowspan="1" colspan="1">0.66</td></tr><tr><td rowspan="1" colspan="1"><italic><tp:taxon-name>Telestes turskyi</tp:taxon-name></italic></td><td rowspan="1" colspan="1"/><td rowspan="1" colspan="1">2</td><td rowspan="1" colspan="1">9</td><td rowspan="1" colspan="1">6</td><td rowspan="1" colspan="1">1</td><td rowspan="1" colspan="1">40.3</td><td rowspan="1" colspan="1">0.77</td></tr><tr><td rowspan="1" colspan="1"><italic><tp:taxon-name>Telestes ukliva</tp:taxon-name></italic></td><td rowspan="1" colspan="1"/><td rowspan="1" colspan="1"/><td rowspan="1" colspan="1"/><td rowspan="1" colspan="1"/><td rowspan="1" colspan="1">8</td><td rowspan="1" colspan="1">42.0</td><td rowspan="1" colspan="1">0</td></tr></tbody></table></table-wrap><table-wrap id="T1" position="float" orientation="portrait"><label>Table 1a.</label><caption><p>Morphometric data of <italic><tp:taxon-name>Telestes dabar</tp:taxon-name></italic>.</p></caption><table><tbody><tr><th rowspan="3" colspan="1"/><th rowspan="1" colspan="9"><italic><tp:taxon-name>Telestes dabar</tp:taxon-name></italic></th></tr><tr><th rowspan="1" colspan="1">Holotype</th><th rowspan="1" colspan="4">females, n=26</th><th rowspan="1" colspan="4">males, n=13</th></tr><tr><th rowspan="1" colspan="1"/><th rowspan="1" colspan="1">min</th><th rowspan="1" colspan="1">max</th><th rowspan="1" colspan="1">mean</th><th rowspan="1" colspan="1">SD</th><th rowspan="1" colspan="1">min</th><th rowspan="1" colspan="1">max</th><th rowspan="1" colspan="1">M</th><th rowspan="1" colspan="1">SD</th></tr><tr><td rowspan="1" colspan="1">SL, mm</td><td rowspan="1" colspan="1">79.1</td><td rowspan="1" colspan="1">60.3</td><td rowspan="1" colspan="1">81.8</td><td rowspan="1" colspan="1">67.8</td><td rowspan="1" colspan="1"/><td rowspan="1" colspan="1">55.5</td><td rowspan="1" colspan="1">69.0</td><td rowspan="1" colspan="1">61.1</td><td rowspan="1" colspan="1"/></tr><tr><td rowspan="1" colspan="1">Maximum body depth (% SL)</td><td rowspan="1" colspan="1">21.6</td><td rowspan="1" colspan="1">21.6</td><td rowspan="1" colspan="1">26.0</td><td rowspan="1" colspan="1">23.6</td><td rowspan="1" colspan="1">1.3</td><td rowspan="1" colspan="1">21.7</td><td rowspan="1" colspan="1">25.0</td><td rowspan="1" colspan="1">22.6</td><td rowspan="1" colspan="1">0.9</td></tr><tr><td rowspan="1" colspan="1">Depth of caudal peduncle (% SL)</td><td rowspan="1" colspan="1">9.8</td><td rowspan="1" colspan="1">9.8</td><td rowspan="1" colspan="1">12.4</td><td rowspan="1" colspan="1">11.0</td><td rowspan="1" colspan="1">0.7</td><td rowspan="1" colspan="1">10.0</td><td rowspan="1" colspan="1">12.4</td><td rowspan="1" colspan="1">11.2</td><td rowspan="1" colspan="1">0.7</td></tr><tr><td rowspan="1" colspan="1">Depth of caudal peduncle  (% length of caudal peduncle)</td><td rowspan="1" colspan="1">47.9</td><td rowspan="1" colspan="1">47.7</td><td rowspan="1" colspan="1">59.6</td><td rowspan="1" colspan="1">53.6</td><td rowspan="1" colspan="1">4.3</td><td rowspan="1" colspan="1">44.6</td><td rowspan="1" colspan="1">62.2</td><td rowspan="1" colspan="1">52.9</td><td rowspan="1" colspan="1">5.2</td></tr><tr><td rowspan="1" colspan="1">Maximum body width (% SL)</td><td rowspan="1" colspan="1">13.4</td><td rowspan="1" colspan="1">11.4</td><td rowspan="1" colspan="1">16.0</td><td rowspan="1" colspan="1">13.7</td><td rowspan="1" colspan="1">1.2</td><td rowspan="1" colspan="1">12.0</td><td rowspan="1" colspan="1">22.0</td><td rowspan="1" colspan="1">14.2</td><td rowspan="1" colspan="1">2.6</td></tr><tr><td rowspan="1" colspan="1">Predorsal length (% SL)</td><td rowspan="1" colspan="1">55.3</td><td rowspan="1" colspan="1">53.5</td><td rowspan="1" colspan="1">58.7</td><td rowspan="1" colspan="1">56.9</td><td rowspan="1" colspan="1">1.1</td><td rowspan="1" colspan="1">53.8</td><td rowspan="1" colspan="1">57.3</td><td rowspan="1" colspan="1">55.5</td><td rowspan="1" colspan="1">1.2</td></tr><tr><td rowspan="1" colspan="1">Postdorsal length (% SL)</td><td rowspan="1" colspan="1">36.3</td><td rowspan="1" colspan="1">32.8</td><td rowspan="1" colspan="1">36.6</td><td rowspan="1" colspan="1">35.2</td><td rowspan="1" colspan="1">1.0</td><td rowspan="1" colspan="1">34.4</td><td rowspan="1" colspan="1">37.2</td><td rowspan="1" colspan="1">35.8</td><td rowspan="1" colspan="1">1.0</td></tr><tr><td rowspan="1" colspan="1">Prepelvic length (% SL)</td><td rowspan="1" colspan="1">51.6</td><td rowspan="1" colspan="1">50.4</td><td rowspan="1" colspan="1">55.5</td><td rowspan="1" colspan="1">52.7</td><td rowspan="1" colspan="1">1.4</td><td rowspan="1" colspan="1">50.6</td><td rowspan="1" colspan="1">54.4</td><td rowspan="1" colspan="1">52.2</td><td rowspan="1" colspan="1">1.0</td></tr><tr><td rowspan="1" colspan="1">Preanal length (% SL)</td><td rowspan="1" colspan="1">71.2</td><td rowspan="1" colspan="1">68.3</td><td rowspan="1" colspan="1">73.2</td><td rowspan="1" colspan="1">70.8</td><td rowspan="1" colspan="1">1.3</td><td rowspan="1" colspan="1">68.6</td><td rowspan="1" colspan="1">71.9</td><td rowspan="1" colspan="1">69.9</td><td rowspan="1" colspan="1">1.0</td></tr><tr><td rowspan="1" colspan="1">Pectoral – pelvic-fin origin length (% SL)</td><td rowspan="1" colspan="1">24.5</td><td rowspan="1" colspan="1">24.5</td><td rowspan="1" colspan="1">27.7</td><td rowspan="1" colspan="1">25.6</td><td rowspan="1" colspan="1">0.9</td><td rowspan="1" colspan="1">22.3</td><td rowspan="1" colspan="1">26.5</td><td rowspan="1" colspan="1">24.1</td><td rowspan="1" colspan="1">1.2</td></tr><tr><td rowspan="1" colspan="1">Pelvic – anal-fin origin length (% SL)</td><td rowspan="1" colspan="1">20.2</td><td rowspan="1" colspan="1">17.2</td><td rowspan="1" colspan="1">20.2</td><td rowspan="1" colspan="1">19.0</td><td rowspan="1" colspan="1">0.6</td><td rowspan="1" colspan="1">16.6</td><td rowspan="1" colspan="1">20.3</td><td rowspan="1" colspan="1">18.4</td><td rowspan="1" colspan="1">1.3</td></tr><tr><td rowspan="1" colspan="1">Length of caudal peduncle (% SL)</td><td rowspan="1" colspan="1">20.6</td><td rowspan="1" colspan="1">18.5</td><td rowspan="1" colspan="1">21.9</td><td rowspan="1" colspan="1">20.5</td><td rowspan="1" colspan="1">0.8</td><td rowspan="1" colspan="1">19.2</td><td rowspan="1" colspan="1">23.5</td><td rowspan="1" colspan="1">21.2</td><td rowspan="1" colspan="1">1.1</td></tr><tr><td rowspan="1" colspan="1">Dorsal-fin base length (% SL)</td><td rowspan="1" colspan="1">10.3</td><td rowspan="1" colspan="1">9.3</td><td rowspan="1" colspan="1">12.3</td><td rowspan="1" colspan="1">10.9</td><td rowspan="1" colspan="1">0.8</td><td rowspan="1" colspan="1">9.9</td><td rowspan="1" colspan="1">12.2</td><td rowspan="1" colspan="1">11.2</td><td rowspan="1" colspan="1">0.7</td></tr><tr><td rowspan="1" colspan="1">Dorsal fin depth (% SL)</td><td rowspan="1" colspan="1">18.9</td><td rowspan="1" colspan="1">16.6</td><td rowspan="1" colspan="1">20.2</td><td rowspan="1" colspan="1">18.6</td><td rowspan="1" colspan="1">1.4</td><td rowspan="1" colspan="1">18.5</td><td rowspan="1" colspan="1">21.8</td><td rowspan="1" colspan="1">19.7</td><td rowspan="1" colspan="1">0.9</td></tr><tr><td rowspan="1" colspan="1">Anal-fin base length (% SL)</td><td rowspan="1" colspan="1">12.1</td><td rowspan="1" colspan="1">9.2</td><td rowspan="1" colspan="1">12.1</td><td rowspan="1" colspan="1">10.6</td><td rowspan="1" colspan="1">0.8</td><td rowspan="1" colspan="1">10.3</td><td rowspan="1" colspan="1">12.4</td><td rowspan="1" colspan="1">11.2</td><td rowspan="1" colspan="1">0.5</td></tr><tr><td rowspan="1" colspan="1">Anal fin depth (% SL)</td><td rowspan="1" colspan="1">12.3</td><td rowspan="1" colspan="1">11.9</td><td rowspan="1" colspan="1">14.8</td><td rowspan="1" colspan="1">13.2</td><td rowspan="1" colspan="1">0.8</td><td rowspan="1" colspan="1">13.4</td><td rowspan="1" colspan="1">17.2</td><td rowspan="1" colspan="1">15.9</td><td rowspan="1" colspan="1">1.1</td></tr><tr><td rowspan="1" colspan="1">Pectoral fin length (% SL)</td><td rowspan="1" colspan="1">19.9</td><td rowspan="1" colspan="1">18.1</td><td rowspan="1" colspan="1">21.2</td><td rowspan="1" colspan="1">19.9</td><td rowspan="1" colspan="1">0.8</td><td rowspan="1" colspan="1">22.5</td><td rowspan="1" colspan="1">26.7</td><td rowspan="1" colspan="1">24.2</td><td rowspan="1" colspan="1">1.3</td></tr><tr><td rowspan="1" colspan="1">Pelvic fin length (% SL)</td><td rowspan="1" colspan="1">14.8</td><td rowspan="1" colspan="1">12.9</td><td rowspan="1" colspan="1">16.3</td><td rowspan="1" colspan="1">14.9</td><td rowspan="1" colspan="1">0.9</td><td rowspan="1" colspan="1">16.3</td><td rowspan="1" colspan="1">17.7</td><td rowspan="1" colspan="1">16.9</td><td rowspan="1" colspan="1">0.5</td></tr><tr><td rowspan="1" colspan="1">Head length (% SL)</td><td rowspan="1" colspan="1">27.1</td><td rowspan="1" colspan="1">25.6</td><td rowspan="1" colspan="1">28.7</td><td rowspan="1" colspan="1">27.1</td><td rowspan="1" colspan="1">0.9</td><td rowspan="1" colspan="1">26.6</td><td rowspan="1" colspan="1">29.6</td><td rowspan="1" colspan="1">28.1</td><td rowspan="1" colspan="1">1.0</td></tr><tr><td rowspan="1" colspan="1">Head length (% body depth)</td><td rowspan="1" colspan="1">125.1</td><td rowspan="1" colspan="1">104.0</td><td rowspan="1" colspan="1">125.1</td><td rowspan="1" colspan="1">115.3</td><td rowspan="1" colspan="1">5.9</td><td rowspan="1" colspan="1">110.8</td><td rowspan="1" colspan="1">135.1</td><td rowspan="1" colspan="1">124.3</td><td rowspan="1" colspan="1">7.6</td></tr><tr><td rowspan="1" colspan="1">Head depth at nape (% SL)</td><td rowspan="1" colspan="1">17.4</td><td rowspan="1" colspan="1">17.1</td><td rowspan="1" colspan="1">19.3</td><td rowspan="1" colspan="1">18.1</td><td rowspan="1" colspan="1">0.7</td><td rowspan="1" colspan="1">17.0</td><td rowspan="1" colspan="1">18.8</td><td rowspan="1" colspan="1">18.2</td><td rowspan="1" colspan="1">0.5</td></tr><tr><td rowspan="1" colspan="1">Head depth at nape (% HL)</td><td rowspan="1" colspan="1">64.2</td><td rowspan="1" colspan="1">62.4</td><td rowspan="1" colspan="1">70.7</td><td rowspan="1" colspan="1">66.8</td><td rowspan="1" colspan="1">2.3</td><td rowspan="1" colspan="1">60.6</td><td rowspan="1" colspan="1">69.3</td><td rowspan="1" colspan="1">65.0</td><td rowspan="1" colspan="1">2.7</td></tr><tr><td rowspan="1" colspan="1">Maximum head width (% SL)</td><td rowspan="1" colspan="1">13.5</td><td rowspan="1" colspan="1">11.6</td><td rowspan="1" colspan="1">14.6</td><td rowspan="1" colspan="1">13.6</td><td rowspan="1" colspan="1">0.7</td><td rowspan="1" colspan="1">12.4</td><td rowspan="1" colspan="1">14.5</td><td rowspan="1" colspan="1">13.6</td><td rowspan="1" colspan="1">0.6</td></tr><tr><td rowspan="1" colspan="1">Maximum head width (% HL)</td><td rowspan="1" colspan="1">50.0</td><td rowspan="1" colspan="1">42.8</td><td rowspan="1" colspan="1">52.3</td><td rowspan="1" colspan="1">50.1</td><td rowspan="1" colspan="1">2.4</td><td rowspan="1" colspan="1">44.7</td><td rowspan="1" colspan="1">52.1</td><td rowspan="1" colspan="1">48.3</td><td rowspan="1" colspan="1">2.4</td></tr><tr><td rowspan="1" colspan="1">Maximum cranial width  (% cranium roof length)</td><td rowspan="1" colspan="1">68.9</td><td rowspan="1" colspan="1">61.9</td><td rowspan="1" colspan="1">72.6</td><td rowspan="1" colspan="1">65.8</td><td rowspan="1" colspan="1">3.1</td><td rowspan="1" colspan="1">59.7</td><td rowspan="1" colspan="1">68.8</td><td rowspan="1" colspan="1">64.4</td><td rowspan="1" colspan="1">2.5</td></tr><tr><td rowspan="1" colspan="1">Snout length (% SL)</td><td rowspan="1" colspan="1">8.5</td><td rowspan="1" colspan="1">7.4</td><td rowspan="1" colspan="1">9.2</td><td rowspan="1" colspan="1">8.1</td><td rowspan="1" colspan="1">0.5</td><td rowspan="1" colspan="1">7.8</td><td rowspan="1" colspan="1">9.0</td><td rowspan="1" colspan="1">8.5</td><td rowspan="1" colspan="1">0.4</td></tr><tr><td rowspan="1" colspan="1">Snout length (% HL)</td><td rowspan="1" colspan="1">31.4</td><td rowspan="1" colspan="1">27.7</td><td rowspan="1" colspan="1">32.8</td><td rowspan="1" colspan="1">29.7</td><td rowspan="1" colspan="1">1.3</td><td rowspan="1" colspan="1">28.5</td><td rowspan="1" colspan="1">31.7</td><td rowspan="1" colspan="1">30.3</td><td rowspan="1" colspan="1">1.1</td></tr><tr><td rowspan="1" colspan="1">Eye horizontal diameter (% SL)</td><td rowspan="1" colspan="1">6.6</td><td rowspan="1" colspan="1">5.9</td><td rowspan="1" colspan="1">7.2</td><td rowspan="1" colspan="1">6.6</td><td rowspan="1" colspan="1">0.4</td><td rowspan="1" colspan="1">6.3</td><td rowspan="1" colspan="1">7.8</td><td rowspan="1" colspan="1">6.8</td><td rowspan="1" colspan="1">0.4</td></tr><tr><td rowspan="1" colspan="1">Eye horizontal diameter (% HL)</td><td rowspan="1" colspan="1">24.4</td><td rowspan="1" colspan="1">22.1</td><td rowspan="1" colspan="1">26.8</td><td rowspan="1" colspan="1">24.5</td><td rowspan="1" colspan="1">1.5</td><td rowspan="1" colspan="1">22.1</td><td rowspan="1" colspan="1">26.8</td><td rowspan="1" colspan="1">24.3</td><td rowspan="1" colspan="1">1.4</td></tr><tr><td rowspan="1" colspan="1">Eye horizontal diameter  (% interorbital width)</td><td rowspan="1" colspan="1">74.5</td><td rowspan="1" colspan="1">66.3</td><td rowspan="1" colspan="1">81.9</td><td rowspan="1" colspan="1">73.3</td><td rowspan="1" colspan="1">4.7</td><td rowspan="1" colspan="1">69.5</td><td rowspan="1" colspan="1">82.0</td><td rowspan="1" colspan="1">74.4</td><td rowspan="1" colspan="1">4.7</td></tr><tr><td rowspan="1" colspan="1">Postorbital distance (% HL)</td><td rowspan="1" colspan="1">53.0</td><td rowspan="1" colspan="1">48.8</td><td rowspan="1" colspan="1">54.0</td><td rowspan="1" colspan="1">52.2</td><td rowspan="1" colspan="1">1.4</td><td rowspan="1" colspan="1">47.1</td><td rowspan="1" colspan="1">53.0</td><td rowspan="1" colspan="1">50.2</td><td rowspan="1" colspan="1">1.9</td></tr><tr><td rowspan="1" colspan="1">Interorbital width (% SL)</td><td rowspan="1" colspan="1">8.9</td><td rowspan="1" colspan="1">8.2</td><td rowspan="1" colspan="1">9.6</td><td rowspan="1" colspan="1">9.1</td><td rowspan="1" colspan="1">0.4</td><td rowspan="1" colspan="1">8.5</td><td rowspan="1" colspan="1">9.9</td><td rowspan="1" colspan="1">9.2</td><td rowspan="1" colspan="1">0.4</td></tr><tr><td rowspan="1" colspan="1">Interorbital width (% HL)</td><td rowspan="1" colspan="1">32.8</td><td rowspan="1" colspan="1">31.3</td><td rowspan="1" colspan="1">36.0</td><td rowspan="1" colspan="1">33.4</td><td rowspan="1" colspan="1">1.2</td><td rowspan="1" colspan="1">29.0</td><td rowspan="1" colspan="1">35.6</td><td rowspan="1" colspan="1">32.7</td><td rowspan="1" colspan="1">1.9</td></tr><tr><td rowspan="1" colspan="1">Length of upper jaw (% HL)</td><td rowspan="1" colspan="1">28.6</td><td rowspan="1" colspan="1">24.5</td><td rowspan="1" colspan="1">30.5</td><td rowspan="1" colspan="1">27.8</td><td rowspan="1" colspan="1">1.9</td><td rowspan="1" colspan="1">26.2</td><td rowspan="1" colspan="1">29.5</td><td rowspan="1" colspan="1">27.7</td><td rowspan="1" colspan="1">1.1</td></tr><tr><td rowspan="1" colspan="1">Length of upper jaw (% SL)</td><td rowspan="1" colspan="1">7.7</td><td rowspan="1" colspan="1">6.6</td><td rowspan="1" colspan="1">8.5</td><td rowspan="1" colspan="1">7.5</td><td rowspan="1" colspan="1">0.6</td><td rowspan="1" colspan="1">7.0</td><td rowspan="1" colspan="1">8.6</td><td rowspan="1" colspan="1">7.8</td><td rowspan="1" colspan="1">0.5</td></tr><tr><td rowspan="1" colspan="1">Length of lower jaw (% SL)</td><td rowspan="1" colspan="1">10.6</td><td rowspan="1" colspan="1">9.5</td><td rowspan="1" colspan="1">11.2</td><td rowspan="1" colspan="1">10.2</td><td rowspan="1" colspan="1">0.5</td><td rowspan="1" colspan="1">9.7</td><td rowspan="1" colspan="1">11.5</td><td rowspan="1" colspan="1">10.9</td><td rowspan="1" colspan="1">0.5</td></tr><tr><td rowspan="1" colspan="1">Length of lower jaw (% HL)</td><td rowspan="1" colspan="1">39.2</td><td rowspan="1" colspan="1">35.8</td><td rowspan="1" colspan="1">40.7</td><td rowspan="1" colspan="1">37.6</td><td rowspan="1" colspan="1">1.3</td><td rowspan="1" colspan="1">35.6</td><td rowspan="1" colspan="1">41.1</td><td rowspan="1" colspan="1">38.6</td><td rowspan="1" colspan="1">1.6</td></tr><tr><td rowspan="1" colspan="1">Length of lower jaw (% interorbital width)</td><td rowspan="1" colspan="1">119.7</td><td rowspan="1" colspan="1">106.4</td><td rowspan="1" colspan="1">123.4</td><td rowspan="1" colspan="1">112.6</td><td rowspan="1" colspan="1">4.4</td><td rowspan="1" colspan="1">110.2</td><td rowspan="1" colspan="1">129.8</td><td rowspan="1" colspan="1">120.2</td><td rowspan="1" colspan="1">6.4</td></tr><tr><td rowspan="1" colspan="1">Length of lower jaw  (% depth of operculum)</td><td rowspan="1" colspan="1">110.2</td><td rowspan="1" colspan="1">102.4</td><td rowspan="1" colspan="1">120.0</td><td rowspan="1" colspan="1">108.2</td><td rowspan="1" colspan="1">4.5</td><td rowspan="1" colspan="1">105.7</td><td rowspan="1" colspan="1">131.7</td><td rowspan="1" colspan="1">116.6</td><td rowspan="1" colspan="1">8.2</td></tr></tbody></table></table-wrap><fig id="F4" position="float" orientation="portrait"><label>Figure 4.</label><caption><p>Map of distribution of <italic><tp:taxon-name>Telestes dabar</tp:taxon-name></italic> (diamond)<italic>, T. miloradi</italic> (star) and <italic><tp:taxon-name>Telestes metohiensis</tp:taxon-name></italic> (square)in karst fields of Eastern Herzegovina and Dubrovnik littoral; white circles show ponors and white circles with black dots - springs.</p></caption><graphic xmlns:xlink="http://www.w3.org/1999/xlink" xlink:href="ZooKeys-180-053-g004.jpg" position="float" orientation="portrait" xlink:type="simple"/></fig><fig id="F1" position="float" orientation="portrait"><label>Figure 1.</label><caption><p><bold>a</bold> <italic><tp:taxon-name>Telestes dabar</tp:taxon-name></italic>, holotype, female, 79.1 mm SL, NMW 95295, Bosnia &amp; Herzegovina: Opačica River, Dabarsko Polje <bold>b</bold> <italic><tp:taxon-name>Telestes metohiensis</tp:taxon-name></italic>, female, 82.1 mm SL, PZC 293, Bosnia &amp; Herzegovina: Zovidolka River (Zalomka River system), Nevesinjsko Polje.</p></caption><graphic xmlns:xlink="http://www.w3.org/1999/xlink" xlink:href="ZooKeys-180-053-g001.jpg" position="float" orientation="portrait" xlink:type="simple"/></fig><fig id="F2" position="float" orientation="portrait"><label>Figure 2.</label><caption><p><bold>a</bold> <italic><tp:taxon-name>Telestes dabar</tp:taxon-name></italic>, male paratype, live specimen, ZISP 54995, 58.9 mm SL, Bosnia &amp; Herzegovina: Opačica River, Dabarsko Polje <bold>b</bold> <italic><tp:taxon-name>Telestes metohiensis</tp:taxon-name></italic>, live specimen, male, 86.2 mm SL, PZC 567, Bosnia &amp; Herzegovina: spring Ljeskovik in Zalomka River, Nevesinjsko Polje <bold>c</bold> <italic><tp:taxon-name>Telestes metohiensis</tp:taxon-name></italic>, live specimen, male, 84.5 mm SL, PZC 566, Bosnia &amp; Herzegovina: Zovidolka River (Zalomka River system), Nevesinjsko Polje.</p></caption><graphic xmlns:xlink="http://www.w3.org/1999/xlink" xlink:href="ZooKeys-180-053-g002.jpg" position="float" orientation="portrait" xlink:type="simple"/></fig><fig id="F3" position="float" orientation="portrait"><label>Figure 3.</label><caption><p><bold>a</bold> <italic><tp:taxon-name>Telestes dabar</tp:taxon-name></italic>, alizarin stained specimen, PZC 575, 63.7 mm SL, Bosnia &amp; Herzegovina: Vrijeka River, Dabarsko Polje <bold>b</bold> <italic><tp:taxon-name>Telestes metohiensis</tp:taxon-name></italic>, alizarin stained specimen, 63.3 mm SL, PZC 312, Bosnia &amp; Herzegovina: spring Ljeskovik in Zalomka River, Nevesinjsko Polje.</p></caption><graphic xmlns:xlink="http://www.w3.org/1999/xlink" xlink:href="ZooKeys-180-053-g003.jpg" position="float" orientation="portrait" xlink:type="simple"/></fig></tp:treatment-sec><ref-list><ref id="B19"><mixed-citation xmlns:xlink="http://www.w3.org/1999/xlink" xlink:type="simple"><person-group><name name-style="western"><surname>Steindachner</surname><given-names>F</given-names></name></person-group> (<year>1901</year>)<article-title> Bericht über ein Vorkommen einer bisher noch unbeschriebenen <italic>Paraphoxinus</italic>-Art. Anzeiger der Kaiserlichen Akademie der Wissenschaften.</article-title><source>Mathematisch-Naturwissenschaftliche Classe </source><volume>38</volume> (<issue>18</issue>): <fpage>197</fpage>-<lpage>198</lpage>.</mixed-citation></ref><ref id="B11"><mixed-citation xmlns:xlink="http://www.w3.org/1999/xlink" xlink:type="simple"><person-group><name name-style="western"><surname>Kottelat</surname><given-names>M</given-names></name><name name-style="western"><surname>Freyhof</surname><given-names>J</given-names></name></person-group> (<year>2007</year>)<source> Handbook of European freshwater fishes.</source><publisher-name>Kottelat, Cornol, Switzerland and Freyhof, Berlin</publisher-name>, <publisher-loc>Germany</publisher-loc>, <lpage>646</lpage> pp.</mixed-citation></ref><ref id="B1"><mixed-citation xmlns:xlink="http://www.w3.org/1999/xlink" xlink:type="simple"><person-group><name name-style="western"><surname>Bogutskaya</surname><given-names>NG</given-names></name></person-group> (<year>1990</year>)<article-title> Morphological fundamentals in classification of the subfamily Leuciscinae (Cyprinidae). Communication 1.</article-title><source>Journal of Ichthyology </source><volume>30</volume> (<issue>3</issue>): <fpage>63</fpage>-<lpage>77</lpage>.</mixed-citation></ref><ref id="B14"><mixed-citation xmlns:xlink="http://www.w3.org/1999/xlink" xlink:type="simple"><person-group><name name-style="western"><surname>Milanović</surname><given-names>P</given-names></name></person-group> (<year>1981</year>)<source> Karst Hydrogeology.</source><publisher-name>Water Resources Publications, Littleton</publisher-name>, <publisher-loc>Colorado</publisher-loc>, <lpage>434</lpage> pp.</mixed-citation></ref><ref id="B5"><mixed-citation xmlns:xlink="http://www.w3.org/1999/xlink" xlink:type="simple"><person-group><name name-style="western"><surname>Ćurčić</surname><given-names>V</given-names></name></person-group> (<year>1915a</year>)<article-title> Narodno ribarstvo u Bosni i Hercegovini II. Hercegovina.</article-title><source>Glasnik Zemaljskog Muzeja Bosne i Hercegovine </source><volume>27</volume>: <fpage>37</fpage>-<lpage>107</lpage>. [in Serbian]</mixed-citation></ref><ref id="B24"><mixed-citation xmlns:xlink="http://www.w3.org/1999/xlink" xlink:type="simple"><person-group><name name-style="western"><surname>Zupančič</surname><given-names>P</given-names></name><name name-style="western"><surname>Bogutskaya</surname><given-names>NG</given-names></name></person-group> (<year>2002</year>)<article-title> Description of two new species, <italic>Phoxinellus krbavensis</italic> and <italic>P. jadovensis</italic>, re-description of <italic>P. fontinalis</italic> Karaman, 1972, and discussion of the distribution of <italic>Phoxinellus</italic> species (Teleostei: Cyprinidae) in Croatia and in Bosnia and Herzegovina.</article-title><source>Natura Croatica </source><volume>11</volume> (<issue>4</issue>): <fpage>411</fpage>-<lpage>437</lpage>.</mixed-citation></ref><ref id="B6"><mixed-citation xmlns:xlink="http://www.w3.org/1999/xlink" xlink:type="simple"><person-group><name name-style="western"><surname>Ćurčić</surname><given-names>V</given-names></name></person-group> (<year>1915b</year>)<article-title> Narodno ribarstvo u Bosni i Hercegovini II. Hercegovina.</article-title><source>Glasnik Zemaljskog Muzeja Bosne i Hercegovine </source><volume>27</volume>: <fpage>313</fpage>-<lpage>350</lpage>. [in Serbian]</mixed-citation></ref><ref id="B20"><mixed-citation xmlns:xlink="http://www.w3.org/1999/xlink" xlink:type="simple"><person-group><name name-style="western"><surname>Taler</surname><given-names>Z</given-names></name></person-group> (<year>1953a</year>)<article-title> Znamenite i osobite ribe u Bosni i Hercegovini.</article-title><source>Ribarski List, Sarajevo, </source><volume>28</volume>: <fpage>56</fpage>-<lpage>57</lpage>. [in Croatian]</mixed-citation></ref><ref id="B21"><mixed-citation xmlns:xlink="http://www.w3.org/1999/xlink" xlink:type="simple"><person-group><name name-style="western"><surname>Taler</surname><given-names>Z</given-names></name></person-group> (<year>1953b</year>)<source> Rasprostranjenje i popis slatkovodnih riba Jugoslavije. Glasnik Prirodnjačkog muzeja Srpske Zemlje, Ser. B (Beograd) 5–6: 423–455. </source>[in Croatian]</mixed-citation></ref><ref id="B17"><mixed-citation xmlns:xlink="http://www.w3.org/1999/xlink" xlink:type="simple"><person-group><name name-style="western"><surname>Sabioncello</surname><given-names>I</given-names></name></person-group> (<year>1967</year>)<article-title> Sistematika slatkovodnih riba.</article-title> In: <person-group><name name-style="western"><surname>Livojevic</surname><given-names>Z</given-names></name><name name-style="western"><surname>Bojčić</surname><given-names>C</given-names></name></person-group> (<role>Eds</role>). <issue-title>Priručnik za slatkovodno ribarstvo.</issue-title><source>Agronomski Glasnik, posebna izdanja</source>: <fpage>21</fpage>-<lpage>90</lpage>. [in Croatian]</mixed-citation></ref><ref id="B22"><mixed-citation xmlns:xlink="http://www.w3.org/1999/xlink" xlink:type="simple"><person-group><name name-style="western"><surname>Vuković</surname><given-names>T</given-names></name></person-group> (<year>1977</year>)<source> Ribe Bosne i Hercegovine. Svjetlost, Sarajevo, 205 pp. (in Serbian).</source></mixed-citation></ref><ref id="B15"><mixed-citation xmlns:xlink="http://www.w3.org/1999/xlink" xlink:type="simple"><person-group><name name-style="western"><surname>Milanović</surname><given-names>PT</given-names></name></person-group> (<year>2006</year>)<source> Karst of Eastern Herzegovina and Dubrovnik Littoral.</source><publisher-name>ZUHRA</publisher-name>, <publisher-loc>Beograd</publisher-loc>, <lpage>362</lpage> pp.</mixed-citation></ref><ref id="B12"><mixed-citation xmlns:xlink="http://www.w3.org/1999/xlink" xlink:type="simple"><person-group><name name-style="western"><surname>Marčić</surname><given-names>Z</given-names></name><name name-style="western"><surname>Buj</surname><given-names>I</given-names></name><name name-style="western"><surname>Duplić</surname><given-names>A</given-names></name><name name-style="western"><surname>Ćaleta</surname><given-names>M</given-names></name><name name-style="western"><surname>Mustafić</surname><given-names>P</given-names></name><name name-style="western"><surname>Zanella</surname><given-names>D</given-names></name><name name-style="western"><surname>Zupančič</surname><given-names>P</given-names></name><name name-style="western"><surname>Mrakovčić</surname><given-names>M</given-names></name></person-group> (<year>2011</year>)<article-title> A new endemic cyprinid species from the Danube drainage.</article-title><source>Journal of Fish Biology </source><volume>79</volume>: <fpage>418</fpage>-<lpage>430</lpage>.</mixed-citation></ref><ref id="B8"><mixed-citation xmlns:xlink="http://www.w3.org/1999/xlink" xlink:type="simple"><person-group><name name-style="western"><surname>IUCN</surname></name></person-group> (<year>2010</year>)<source> Guidelines for Using the IUCN Red List Categories and Criteria. Version 8.1. Available at <ext-link ext-link-type="uri" xlink:href="http://www.iucnredlist.org/documents/RedListGuidelines.pdf" xlink:type="simple">http://www.iucnredlist.org/documents/RedListGuidelines.pdf</ext-link> [accessed on 15 August 2011]</source></mixed-citation></ref><ref id="B3"><mixed-citation xmlns:xlink="http://www.w3.org/1999/xlink" xlink:type="simple"><person-group><name name-style="western"><surname>Bogutskaya</surname><given-names>NG</given-names></name><name name-style="western"><surname>Zupančič</surname><given-names>P</given-names></name></person-group> (<year>2003</year>)<article-title> <italic>Phoxinellus pseudalepidotus</italic> (Teleostei: Cyprinidae), a new species from the Neretva basin with an overview of the morphology of <italic>Phoxinellus</italic> species of Ctoatia and Bosnia-Herzegovina.</article-title><source>Ichthyological Exploration of Freshwaters </source><volume>14</volume> (<issue>4</issue>): <fpage>369</fpage>-<lpage>383</lpage>.</mixed-citation></ref></ref-list></tp:taxon-treatment>
